# Supplementary material for: Comparative analysis of the Burkholderia cenocepacia K56-2 essential genome reveals cell envelope functions that are uniquely required for survival in species of the genus Burkholderia
Source: Microb Genom. 2017 Nov 21;3(11):e000140. doi: 10.1099/mgen.0.000140 (PMC5729917; doi:10.1099/mgen.0.000140)
Supplement: Supplementary File 2 [file mgen-3-140-s002.xlsx]

## Sheet: K56-2 essentiality analysis
Table S3. B. cenocepacia K56-2 essentiality analysis
B. cenocepacia K56-2 essential genes												B cenocepacia J2315		J2315 protein homology with K56-2 essential protein			B. thailandensis E264		E264 protein homology with K56-2 essential protein			B. pseudomallei K96243		K96243 protein homology with K56-2 essential protein				Homologs in the Database of essential genes4			B. cenocepacia K56-2 non-essential genes												B cenocepacia J2315
Contig	Locus tag	Log fold change	EdgeR adjusted p-value	Mean observed counts	Mean pseudodata counts	Classification	Classification uncertainty	Essential	Product name	COG Class	COG ID	Locus tag	Essential1	Identical Sites	Query coverage	E Value	Locus tag	Essential2	% Identical Sites	Query coverage	E Value	Locus tag	Essential3	% Identical Sites	Query coverage	E Value	No essential homolog in J2315, E264 or K96243	Number of homologs	DEG best hit (Accession No.)		Contig	Locus tag	Log fold change	EdgeR p-value	Mean observed counts	Mean pseudodata counts	Classification	Classification uncertainty	Essential	Product name	COG Class	COG ID	Locus tag	Essential1
ENA|LAUA01000001|LAUA01000001.1	WQ49_RS00035	-5.84608	6.61875e-13	8	536.856	Reduced	5.43579e-05	TRUE	2-nonaprenyl-3-methyl-6-methoxy-1,4-benzoquinol hydroxylase	H	COG2941	BCAL3472	E	1	1	4.4e-153	BTH_I1108	E	0.832	1	2.73e-119	BPSL3035	E	0.846	1	1.71e-121		8	DEG10350388		ENA|LAUA01000017|LAUA01000017.1	WQ49_RS27660	-5.37648	0.0529068	1	52.8865	Reduced	0.000428878	FALSE	potassium-transporting ATPase subunit A	-	-	QU43_RS48580
ENA|LAUA01000001|LAUA01000001.1	WQ49_RS00060	-10.0199	6.51954e-41	1	1324.93	Reduced	2.22045e-16	TRUE	UDP-N-acetylmuramoylalanyl-D-glutamate--2, 6-diaminopimelate ligase	M	COG0769	BCAL3467	E	1	1	0	BTH_I1113	E	0.864	1	0	BPSL3030	E	0.85	1	0		36	DEG10240105		ENA|LAUA01000002|LAUA01000002.1	WQ49_RS05670	-4.05209	3.76252e-06	21	402.993	Reduced	0.0511531	FALSE	AraC family transcriptional regulator	K	COG2207	BCAM2003
ENA|LAUA01000001|LAUA01000001.1	WQ49_RS00065	-5.37949	3.00646e-24	25	1203.21	Reduced	0.000423495	TRUE	UDP-N-acetylmuramoyl-tripeptide--D-alanyl-D- alanine ligase	M	COG0770	BCAL3466	E	1	1	0	BTH_I1114	E	0.78	1	0	BPSL3029	E	0.791	1	0		41	DEG10350384		ENA|LAUA01000016|LAUA01000016.1	WQ49_RS16610	-4.02793	0.00597132	6	114.59	Reduced	0.0548946	FALSE	hypothetical protein	-	-	BCAM0971
ENA|LAUA01000001|LAUA01000001.1	WQ49_RS00070	-9.62314	6.12761e-31	1	1006.33	Reduced	3.9968e-15	TRUE	phospho-N-acetylmuramoyl-pentapeptide transferase	M	COG0472	BCAL3465	E	1	1	0	BTH_I1115	E	0.982	1	0	BPSL3028	E	0.982	1	0		36	DEG10350383		ENA|LAUA01000001|LAUA01000001.1	WQ49_RS00375	-4.01341	2.21216e-09	31	578.254	Reduced	0.0572542	FALSE	2-dehydro-3-deoxy-6-phosphogalactonate aldolase	G	COG0800	BCAL3407
ENA|LAUA01000001|LAUA01000001.1	WQ49_RS00075	-8.50623	3.44793e-38	3	1301.14	Reduced	1.38507e-11	TRUE	UDP-N-acetylmuramoyl-L-alanine--D-glutamate ligase	M	COG0771	BCAL3464	E	1	1	0	BTH_I1116	E	0.827	0.998	0	BPSL3027	E	0.815	0.998	0		35	DEG10240108		ENA|LAUA01000017|LAUA01000017.1	WQ49_RS34225	-4.00075	8.97087e-06	19	352.046	Reduced	0.0593797	FALSE	IclR family transcriptional regulator	K	COG1414	BCAL1078
ENA|LAUA01000001|LAUA01000001.1	WQ49_RS00085	-9.53055	6.6227e-29	1	943.77	Reduced	8.21565e-15	TRUE	UDP-N-acetylglucosamine--N-acetylmuramyl- (pentapeptide) pyrophosphoryl-undecaprenol N-acetylglucosamine transferase	M	COG0707	BCAL3462	E	1	1	0	BTH_I1118	E	0.877	1	0	BPSL3025	E	0.869	1	0		39	DEG10240110		ENA|LAUA01000001|LAUA01000001.1	WQ49_RS00080	-3.97338	1.61465e-16	61	1104.93	Reduced	0.0642037	FALSE	cell division protein FtsW	D	COG0772	BCAL3463	E
ENA|LAUA01000001|LAUA01000001.1	WQ49_RS00090	-9.88194	8.6538e-37	1	1204.09	Reduced	4.44089e-16	TRUE	murC	M	COG0773	BCAL3461	E	1	1	0	BTH_I1119	E	0.909	0.9978	0	BPSL3024		0.905	0.9978	0		65	DEG10240111		ENA|LAUA01000014|LAUA01000014.1	WQ49_RS15080	-3.96691	0.0579452	4	73.8365	Reduced	0.0653901	FALSE	hypothetical protein	-	-	BCAM1280a
ENA|LAUA01000001|LAUA01000001.1	WQ49_RS00095	-9.30796	5.73263e-26	1	808.804	Reduced	4.4631e-14	TRUE	D-alanine--D-alanine ligase	M	COG1181	BCAL3460	E	1	1	0	BTH_I1120	E	0.929	0.9968	0	BPSL3023	E	0.923	0.9968	0		32	DEG10240112		ENA|LAUA01000003|LAUA01000003.1	WQ49_RS08740	-3.95751	0.0118162	7	127.017	Reduced	0.0671483	FALSE	hypothetical protein	-	-	BCAS0640
ENA|LAUA01000001|LAUA01000001.1	WQ49_RS00100	-8.99787	1.02798e-19	1	652.357	Reduced	4.38094e-13	TRUE	cell division protein FtsQ	M	COG1589	BCAL3459	E	1	1	0	BTH_I1121	E	0.912	1	3.94e-157	BPSL3022	E	0.916	1	3.32e-157		13	DEG10350378		ENA|LAUA01000002|LAUA01000002.1	WQ49_RS04545	-3.94558	0.0125922	7	125.968	Reduced	0.069434	FALSE	XRE family transcriptional regulator	-	-	BCAM1767
ENA|LAUA01000001|LAUA01000001.1	WQ49_RS00105	-9.7095	2.76105e-31	1	1068.42	Reduced	1.9984e-15	TRUE	cell division protein FtsA	D	COG0849	BCAL3458	E	1	1	0	BTH_I1122	E	0.983	1	0	BPSL3021	E	0.98	1	0		34	DEG10240114		ENA|LAUA01000002|LAUA01000002.1	WQ49_RS03155	-3.94478	0.000901881	12	214.534	Reduced	0.0695901	FALSE	hypothetical protein	-	-	BCAM1501
ENA|LAUA01000001|LAUA01000001.1	WQ49_RS00110	-7.7677	7.5191e-30	4	1030.68	Reduced	1.69706e-09	TRUE	cell division protein FtsZ	D	COG0206	BCAL3457	E	1	1	0	BTH_I1123	E	0.962	1	0	BPSL3020	E	0.962	1	0		37	DEG10350376		ENA|LAUA01000002|LAUA01000002.1	WQ49_RS06270	-3.94325	7.03863e-06	22	391.401	Reduced	0.0698884	FALSE	4-oxalocrotonate decarboxylase	Q	COG3971	BCAM2123
ENA|LAUA01000001|LAUA01000001.1	WQ49_RS00120	-9.2799	3.78267e-24	1	793.216	Reduced	5.50671e-14	TRUE	UDP-3-O-[3-hydroxymyristoyl] N-acetylglucosaminedeacetylase	M	COG0774	BCAL3455	E	1	1	0	BTH_I1125	E	0.941	1	0	BPSL3018	E	0.944	1	0		21	DEG10240116		ENA|LAUA01000017|LAUA01000017.1	WQ49_RS32155	-3.94254	1.28751e-10	40	709.816	Reduced	0.0700255	FALSE	dihydrolipoamide dehydrogenase	C	COG1249	BCAL1517	E
ENA|LAUA01000001|LAUA01000001.1	WQ49_RS00125	-8.33712	9.05016e-13	1	412.594	Reduced	4.33644e-11	TRUE	hypothetical protein	-	-	BCAL3454	N	1	1	1.85e-113	BTH_RS17955		0.755	1	4.62e-78	BPSL3017		0.742	1	9.03e-77	*				ENA|LAUA01000002|LAUA01000002.1	WQ49_RS03715	-3.93733	0.000199801	15	266.346	Reduced	0.0710525	FALSE	phenylacetic acid degradation protein PaaY	R	COG0663	BCAM1605
ENA|LAUA01000001|LAUA01000001.1	WQ49_RS00130	-8.41602	2.93789e-67	6	2401.93	Reduced	2.55371e-11	TRUE	secA	U	COG0653	BCAL3453	E	1	1	0	BTH_I1127	E	0.931	1	0	BPSL3016		0.928	1	0		35	DEG10240117		ENA|LAUA01000002|LAUA01000002.1	WQ49_RS03205	-3.93304	0.0126509	7	124.885	Reduced	0.0719048	FALSE	hypothetical protein	-	-	BCAM1511
ENA|LAUA01000001|LAUA01000001.1	WQ49_RS00160	-8.6748	1.83898e-15	1	521.446	Reduced	4.33587e-12	TRUE	dephospho-CoA kinase	H	COG0237	BCAL3448	E	1	1	3.07e-145	BTH_I1133	E	0.801	0.995	5.09e-113	BPSL3011		0.786	0.995	3.22e-105		28	DEG10240118		ENA|LAUA01000003|LAUA01000003.1	WQ49_RS09530	-3.92128	1.41547e-05	21	368.057	Reduced	0.0742886	FALSE	ABC transporter permease	P	COG0600	BCAS0347
ENA|LAUA01000001|LAUA01000001.1	WQ49_RS00190	-6.06283	2.53977e-21	11	854.806	Reduced	1.96854e-05	TRUE	octaprenyl diphosphate synthase	H	COG0142	BCAL3443	E	1	1	0	BTH_I1139	E	0.939	0.994	0	BPSL3006	E	0.936	0.994	0		42	DEG10350374		ENA|LAUA01000016|LAUA01000016.1	WQ49_RS19825	-3.9199	0.00173579	9	158.605	Reduced	0.0745731	FALSE	cytochrome B562	C	COG3783	BCAM0321
ENA|LAUA01000001|LAUA01000001.1	WQ49_RS00200	-5.84593	4.3472e-07	4	271.942	Reduced	5.43959e-05	TRUE	50S ribosomal protein L21	J	COG0261	BCAL3442	E	1	1	4.9e-73	BTH_I1140	E	0.99	1	1.38e-72	BPSL3005		0.99	1	1.48e-72		24	DEG10240120		ENA|LAUA01000002|LAUA01000002.1	WQ49_RS04440	-3.91649	0.00799868	8	140.833	Reduced	0.0752782	FALSE	hypothetical protein	-	-	QU43_RS63135
ENA|LAUA01000001|LAUA01000001.1	WQ49_RS00210	-6.67541	3.79784e-24	8	954.021	Reduced	9.01995e-07	TRUE	obgE	R	COG0536	BCAL3440	E	1	1	0	BTH_I1142	E	0.923	0.9784	0	BPSL3003	E	0.925	0.9784	0		32	DEG10350373		ENA|LAUA01000017|LAUA01000017.1	WQ49_RS34315	-3.90916	5.8414e-08	31	537.915	Reduced	0.0768121	FALSE	arginine N-succinyltransferase	E	COG3138	BCAL1060
ENA|LAUA01000001|LAUA01000001.1	WQ49_RS00215	-4.83332	1.67051e-18	29	955.235	Reduced	0.00370547	TRUE	glutamate 5-kinase	E	COG0263	BCAL3439	N	1	1	0	BTH_I1143	E	0.933	1	0	BPSL3002	E	0.941	1	0		11	DEG10350372		ENA|LAUA01000017|LAUA01000017.1	WQ49_RS31415	-3.88793	2.43804e-07	27	461.903	Reduced	0.0814022	FALSE	ribokinase	G	COG0524	BCAL1661
ENA|LAUA01000001|LAUA01000001.1	WQ49_RS00230	-10.1813	1.05732e-44	1	1481.72	Reduced	0	TRUE	proline--tRNA ligase	J	COG0442	BCAL3436	E	1	1	0	BTH_I1146	E	0.908	1	0	BPSL2998	E	0.915	0.9983	0		37	DEG10350370		ENA|LAUA01000007|LAUA01000007.1	WQ49_RS13025	-3.8867	2.67422e-06	20	342.291	Reduced	0.0816744	FALSE	ATP synthase epsilon chain	C	COG0355	BCAL0037
ENA|LAUA01000001|LAUA01000001.1	WQ49_RS00245	-9.84898	2.26611e-36	1	1176.89	Reduced	6.66134e-16	TRUE	signal recognition particle protein	U	COG0541	BCAL3433	E	1	1	0	BTH_I1149	E	0.956	1	0	BPSL2995	E	0.952	1	0		70	DEG10240125		ENA|LAUA01000016|LAUA01000016.1	WQ49_RS18230	-3.87418	0.000209056	13	221.167	Reduced	0.0844892	FALSE	hypothetical protein	-	-	BCAM0642
ENA|LAUA01000001|LAUA01000001.1	WQ49_RS00265	-10.9826	3.82775e-81	1	2582.39	Reduced	0	TRUE	ribonucleoside-diphosphate reductase subunit alpha	F	COG0209	BCAL3429	E	1	1	0	BTH_I1153	E	0.915	1	0	BPSL2992	E	0.915	1	0		29	DEG10350368		ENA|LAUA01000017|LAUA01000017.1	WQ49_RS27855	-3.87404	3.80819e-06	22	373.069	Reduced	0.0845216	FALSE	triosephosphate isomerase	G	COG0149	BCAL2346
ENA|LAUA01000001|LAUA01000001.1	WQ49_RS00270	-9.67213	4.45411e-31	1	1041.08	Reduced	2.66454e-15	TRUE	ribonucleotide-diphosphate reductase subunit beta	F	COG0208	BCAL3428	E	1	1	0	BTH_I1154	E	0.948	1	0	BPSL2991	E	0.969	0.8685	0		23	DEG10240127		ENA|LAUA01000017|LAUA01000017.1	WQ49_RS30785	-3.87346	8.84491e-05	17	288.558	Reduced	0.0846547	FALSE	cupin domain protein	K	COG1396	BCAL1785	E
ENA|LAUA01000001|LAUA01000001.1	WQ49_RS00305	-9.84657	5.75316e-37	1	1174.91	Reduced	6.66134e-16	TRUE	acetyl-CoA carboxylase biotin carboxylase	I	COG0439	BCAL3421	E	1	1	0	BTH_I1162	E	0.949	1	0	BPSL2984	E	0.949	1	0		34	DEG10350366		ENA|LAUA01000017|LAUA01000017.1	WQ49_RS33870	-3.8729	3.13812e-07	26	440.226	Reduced	0.0847822	FALSE	glyoxalase	E	COG0346	BCAL1160
ENA|LAUA01000001|LAUA01000001.1	WQ49_RS00310	-8.32605	6.96877e-13	1	409.447	Reduced	4.66873e-11	TRUE	acetyl-CoA carboxylase	I	COG0511	BCAL3420	E	1	1	3.63e-111	BTH_I1163	E	0.911	1	3.82e-94	BPSL2983	E	0.911	1	6.56e-94		24	DEG10240129		ENA|LAUA01000004|LAUA01000004.1	WQ49_RS12245	-3.87229	9.83233e-05	20	338.902	Reduced	0.0849216	FALSE	30S ribosomal protein S13	J	COG0099	BCAL0257	E
ENA|LAUA01000001|LAUA01000001.1	WQ49_RS00345	-6.1468	2.04265e-18	9	742.898	Reduced	1.31425e-05	TRUE	aroE	E	COG0169	BCAL3413	N	1	1	0	BTH_I1171		0.81	0.9514	8.03e-158	BPSL2976		0.817	0.9132	1.86e-156	*	8	DEG10430408		ENA|LAUA01000002|LAUA01000002.1	WQ49_RS05595	-3.85433	1.52647e-05	21	351.37	Reduced	0.089112	FALSE	hypothetical protein	-	-	BCAM1987
ENA|LAUA01000001|LAUA01000001.1	WQ49_RS00430	-9.39219	8.10809e-27	1	857.437	Reduced	2.37588e-14	TRUE	thiamine monophosphate kinase	H	COG0611	BCAL3396	E	1	1	0	BTH_I1188	E	0.802	0.988	1.48e-179	BPSL2960	E	0.814	0.988	1.5e-180		19	DEG10350364		ENA|LAUA01000002|LAUA01000002.1	WQ49_RS07065	-3.85337	2.02308e-06	27	450.962	Reduced	0.089341	FALSE	amidohydrolase	R	COG3618	BCAM2279
ENA|LAUA01000001|LAUA01000001.1	WQ49_RS00465	-5.58706	1.66835e-37	32	1776.77	Reduced	0.000173785	TRUE	transketolase	G	COG0021	BCAL3389	LB	1	1	0	BTH_I1195	E	0.925	1	0	BPSL2953	E	0.933	0.9783	0		25	DEG10240134		ENA|LAUA01000002|LAUA01000002.1	WQ49_RS03850	-3.85287	8.94812e-08	33	550.581	Reduced	0.0894615	FALSE	2-nitropropane dioxygenase	R	COG2070	BCAM1633
ENA|LAUA01000001|LAUA01000001.1	WQ49_RS00545	-8.88181	2.36768e-65	4	2231.16	Reduced	1.0083e-12	TRUE	leuS	J	COG0495	BCAL3373	E	1	1	0	BTH_I1211	E	0.916	1	0	BPSL2938	E	0.906	1	0		83	DEG10240137		ENA|LAUA01000017|LAUA01000017.1	WQ49_RS24875	-3.84605	2.50961e-07	29	481.786	Reduced	0.0911012	FALSE	amidophosphoribosyltransferase	H	COG2226	BCAL0747
ENA|LAUA01000001|LAUA01000001.1	WQ49_RS00550	-4.74628	2.55303e-09	15	466.721	Reduced	0.00511172	TRUE	hypothetical protein	M	COG2980	BCAL3372	N	0.995	1	1.4e-134	BTH_I1212		0.782	0.9016	1.48e-88	BPSL2937		0.74	0.9235	4e-86	*				ENA|LAUA01000003|LAUA01000003.1	WQ49_RS09560	-3.84492	1.00171e-05	23	382.158	Reduced	0.0913746	FALSE	ABC transporter permease	P	COG0600	BCAS0341
ENA|LAUA01000001|LAUA01000001.1	WQ49_RS00555	-9.53895	1.28034e-28	1	949.271	Reduced	7.77156e-15	TRUE	DNA polymerase III subunit delta	L	COG1466	BCAL3371	E	1	1	0	BTH_I1213	E	0.864	0.9698	0	BPSL2936		0.873	0.9698	0		16	DEG10240138		ENA|LAUA01000016|LAUA01000016.1	WQ49_RS21420	-3.84127	7.37352e-10	35	579.18	Reduced	0.0922634	FALSE	hypothetical protein	-	-	BCAM0005
ENA|LAUA01000001|LAUA01000001.1	WQ49_RS00565	-8.128	1.51599e-11	1	356.922	Reduced	1.72059e-10	TRUE	membrane protein	S	COG1981	BCAL3369	E	1	1	2.4e-98	BTH_I1215	E	0.906	1	1.91e-87	BPSL2934		0.899	1	4.24e-86		6	DEG10240140		ENA|LAUA01000002|LAUA01000002.1	WQ49_RS06070	-3.83487	0.00115071	13	215.219	Reduced	0.0938396	FALSE	S-adenosylmethionine decarboxylase	E	COG1586	BCAM2082
ENA|LAUA01000001|LAUA01000001.1	WQ49_RS00580	-8.72234	9.46432e-17	1	538.926	Reduced	3.11173e-12	TRUE	2-dehydro-3-deoxyphosphogluconate aldolase	G	COG0800	BCAL3366	E	1	1	6.26e-152	BTH_I1218	E	0.889	1	1.63e-134	BPSL2931		0.865	1	3.69e-132		1	DEG10240141		ENA|LAUA01000016|LAUA01000016.1	WQ49_RS22025	-3.8319	2.77224e-07	24	395.115	Reduced	0.0945781	FALSE	oppB	EP	COG0601	BCAM2727
ENA|LAUA01000001|LAUA01000001.1	WQ49_RS00605	-7.99044	5.94085e-34	4	1202.76	Reduced	4.17583e-10	TRUE	adenylosuccinate lyase	F	COG0015	BCAL3361	E	1	1	0	BTH_I1221	E	0.963	1	0	BPSL2928	E	0.948	1	0		19	DEG10240142		ENA|LAUA01000017|LAUA01000017.1	WQ49_RS35015	-3.8273	0.00382187	10	165.062	Reduced	0.0957286	FALSE	integration host factor subunit beta	L	COG0776	BCAL2949
ENA|LAUA01000001|LAUA01000001.1	WQ49_RS00665	-7.69545	1.88106e-08	1	264.419	Reduced	2.65068e-09	TRUE	hypothetical protein	-	-	BCAL3348a	N	1	1	6.63e-66	no homolog					no homolog					*				ENA|LAUA01000017|LAUA01000017.1	WQ49_RS24470	-3.818	6.99069e-06	22	358.851	Reduced	0.098094	FALSE	ATP-dependent dethiobiotin synthetase BioD	H	COG0132	BCAL0665
ENA|LAUA01000001|LAUA01000001.1	WQ49_RS00670	-8.15326	1.28227e-11	1	363.217	Reduced	1.4596e-10	TRUE	50S ribosomal protein L13	J	COG0102	BCAL3348	E	1	1	1.02e-104	BTH_I1233	E	0.993	1	1.47e-104	BPSL2911	E	0.993	1	1.58e-104		35	DEG10350355		ENA|LAUA01000001|LAUA01000001.1	WQ49_RS00520	-3.80941	5.43857e-06	23	372.858	Reduced	0.100318	FALSE	Fur family transcriptional regulator	P	COG0735	BCAL3378
ENA|LAUA01000001|LAUA01000001.1	WQ49_RS00675	-8.07616	3.34152e-11	1	344.317	Reduced	2.40778e-10	TRUE	30S ribosomal protein S9	J	COG0103	BCAL3347	E	1	1	5.18e-94	BTH_I1234	E	0.969	1	3.9e-91	BPSL2910		0.946	1	5.33e-90		28	DEG10240145		ENA|LAUA01000002|LAUA01000002.1	WQ49_RS07620	-3.80258	4.49845e-05	20	322.899	Reduced	0.102114	FALSE	sarcosine oxidase subunit gamma	E	COG4583	BCAM2388
ENA|LAUA01000001|LAUA01000001.1	WQ49_RS00680	-6.46985	9.81448e-09	3	317.089	Reduced	2.6284e-06	TRUE	iron--sulfur cluster insertion protein ErpA	S	COG0316	BCAL3346	E	1	1	2.03e-89	BTH_I1235	E	0.935	1	8.34e-83	BPSL2909		0.935	1	8.94e-83		20	DEG10240146		ENA|LAUA01000017|LAUA01000017.1	WQ49_RS31740	-3.80125	0.000340336	14	226.31	Reduced	0.102466	FALSE	hypothetical protein	-	-	BCAL1599a
ENA|LAUA01000001|LAUA01000001.1	WQ49_RS00690	-9.70635	1.94187e-33	1	1066.06	Reduced	2.22045e-15	TRUE	tyrosyl-tRNA synthetase	J	COG0162	BCAL3344	E	1	1	0	BTH_I1240		0.949	1	0	BPSL2904	E	0.954	1	0		36	DEG10350354		ENA|LAUA01000016|LAUA01000016.1	WQ49_RS18835	-3.7973	0.0437025	5	81.6435	Reduced	0.103519	FALSE	molecular chaperone	-	-	BCAM0525A
ENA|LAUA01000001|LAUA01000001.1	WQ49_RS00720	-5.04229	5.3458e-11	13	497.168	Reduced	0.0016655	TRUE	Holliday junction DNA helicase RuvA	L	COG0632	BCAL3338	LB	1	1	4.56e-139	BTH_I1248		0.907	1	1.88e-118	BPSL2898	E	0.907	1	5.24e-119		9	DEG10350352		ENA|LAUA01000014|LAUA01000014.1	WQ49_RS15970	-3.79575	0.000459281	12	193.476	Reduced	0.103934	FALSE	short chain dehydrogenase/reductase	IQR	COG1028	BCAM1101
ENA|LAUA01000001|LAUA01000001.1	WQ49_RS00725	-6.62539	8.66144e-13	4	466.864	Reduced	1.17392e-06	TRUE	crossover junction endodeoxyribonuclease RuvC	L	COG0817	BCAL3337	LB	1	1	1.14e-128	BTH_I1249		0.906	1	3.25e-118	BPSL2897		0.9	1	6.72e-118	*	6	DEG10290232		ENA|LAUA01000002|LAUA01000002.1	WQ49_RS03690	-3.78117	0.00393363	11	175.704	Reduced	0.107905	FALSE	RND transporter MFP subunit	S	COG5569	BCAM1600
ENA|LAUA01000001|LAUA01000001.1	WQ49_RS00745	-9.63278	1.47396e-30	1	1013.06	Reduced	3.77476e-15	TRUE	hypothetical protein	HC	COG0654	BCAL3333	E	1	1	0	BTH_I1253	E	0.803	0.9975	0	BPSL2893	E	0.784	1	0		26	DEG10240147		ENA|LAUA01000016|LAUA01000016.1	WQ49_RS19440	-3.7775	9.44811e-07	24	380.5	Reduced	0.10892	FALSE	LysR family transcriptional regulator	K	COG0583	BCAM0404
ENA|LAUA01000001|LAUA01000001.1	WQ49_RS00765	-6.75584	9.28186e-28	8	1008.73	Reduced	5.87872e-07	TRUE	mnmA	J	COG0482	BCAL3329	E	1	1	0	BTH_I1257	E	0.908	1	0	BPSL2889		0.908	1	0		32	DEG10240148		ENA|LAUA01000001|LAUA01000001.1	WQ49_RS01570	-3.77585	2.86493e-08	32	506.214	Reduced	0.109381	FALSE	DNA polymerase III subunit beta	R	COG1708	BCAL3163	E
ENA|LAUA01000001|LAUA01000001.1	WQ49_RS00875	-9.34205	3.71358e-25	1	828.142	Reduced	3.4639e-14	TRUE	preprotein translocase subunit SecF	U	COG0341	BCAL3307	E	1	1	0	BTH_I1275	E	0.943	1	0	BPSL2872		0.949	1	0		27	DEG10240149		ENA|LAUA01000009|LAUA01000009.1	WQ49_RS14370	-3.77472	0.00266103	14	222.189	Reduced	0.109696	FALSE	hypothetical protein	-	-	pBCA013
ENA|LAUA01000001|LAUA01000001.1	WQ49_RS00880	-10.4123	9.74497e-53	1	1739.12	Reduced	0	TRUE	preprotein translocase subunit SecD	U	COG0342	BCAL3306	E	1	1	0	BTH_I1276	E	0.857	0.9985	0	BPSL2871	E	0.861	0.9985	0		25	DEG10350349		ENA|LAUA01000017|LAUA01000017.1	WQ49_RS34900	-3.77234	1.70352e-06	25	394.863	Reduced	0.110364	FALSE	tRNA (guanine-N(1)-)-methyltransferase	J	COG0336	BCAL2926
ENA|LAUA01000001|LAUA01000001.1	WQ49_RS00920	-9.18734	8.88327e-23	1	743.918	Reduced	1.0969e-13	TRUE	4-hydroxybenzoate polyprenyl transferase	H	COG0382	BCAL3296	E	1	1	0	BTH_I1286	E	0.838	1	4.33e-172	BPSL2861		0.838	1	1.04e-170		16	DEG10240152		ENA|LAUA01000002|LAUA01000002.1	WQ49_RS06420	-3.77222	6.95172e-08	37	583.582	Reduced	0.110398	FALSE	cytochrome P450	Q	COG2124	BCAM2153
ENA|LAUA01000001|LAUA01000001.1	WQ49_RS00925	-9.11238	2.42048e-20	1	706.235	Reduced	1.90292e-13	TRUE	pyrroline-5-carboxylate reductase	E	COG0345	BCAL3292	N	1	1	0	BTH_I1287	E	0.848	1	1.67e-163	BPSL2847		0.854	0.9926	2.18e-162		11	DEG10240153		ENA|LAUA01000002|LAUA01000002.1	WQ49_RS03310	-3.77063	0.00312451	12	190.127	Reduced	0.110845	FALSE	membrane protein	-	-	BCAM1531
ENA|LAUA01000001|LAUA01000001.1	WQ49_RS01005	-6.56752	3.41661e-20	7	776.067	Reduced	1.58822e-06	TRUE	ppnK	G	COG0061	BCAL3276	E	1	1	0	BTH_I1301	E	0.879	0.99	0	BPSL2833	E	0.879	0.99	0		30	DEG10350348		ENA|LAUA01000007|LAUA01000007.1	WQ49_RS13425	-3.7687	0.00144996	11	174.183	Reduced	0.111391	FALSE	30S ribosomal protein S21	J	COG0828	BCAL0115	E
ENA|LAUA01000001|LAUA01000001.1	WQ49_RS01015	-9.48524	7.00817e-29	1	914.578	Reduced	1.17684e-14	TRUE	ferrochelatase	H	COG0276	BCAL3274	E	1	1	0	BTH_I1303	E	0.845	1	0	BPSL2831		0.845	1	0		21	DEG10240155		ENA|LAUA01000014|LAUA01000014.1	WQ49_RS14550	-3.75682	0.000158011	14	219.443	Reduced	0.114791	FALSE	ABC transporter	P	COG1116	BCAM1387
ENA|LAUA01000001|LAUA01000001.1	WQ49_RS01025	-8.51882	3.79151e-15	1	467.985	Reduced	1.27112e-11	TRUE	protein GrpE	O	COG0576	BCAL3272	N	1	1	2.66e-130	BTH_I1306	E	0.84	1	3.85e-94	BPSL2829	E	0.822	1	1.58e-92		24	DEG10240156		ENA|LAUA01000017|LAUA01000017.1	WQ49_RS34910	-3.75044	0.00980383	8	125.507	Reduced	0.11665	FALSE	rpsP	J	COG0228	BCAL2928
ENA|LAUA01000001|LAUA01000001.1	WQ49_RS01040	-6.02349	5.32874e-22	13	981.559	Reduced	2.37402e-05	TRUE	molecular chaperone DnaJ	O	COG0484	BCAL3269	E	1	1	0	BTH_I1309	E	0.96	1	0	BPSL2826		0.96	1	0		22	DEG10240158		ENA|LAUA01000001|LAUA01000001.1	WQ49_RS00885	-3.73052	5.14065e-05	18	276.615	Reduced	0.122596	FALSE	preprotein translocase subunit YajC	U	COG1862	BCAL3305
ENA|LAUA01000001|LAUA01000001.1	WQ49_RS01050	-6.88562	6.14529e-19	5	695.296	Reduced	2.91305e-07	TRUE	panB	H	COG0413	BCAL3267	E	1	1	0	BTH_I1311	E	0.9	1	0	BPSL2824		0.897	1	0		14	DEG10240159		ENA|LAUA01000017|LAUA01000017.1	WQ49_RS31245	-3.72611	1.70622e-07	34	519.508	Reduced	0.123943	FALSE	ornibactin biosynthesis protein	-	-	BCAL1698
ENA|LAUA01000001|LAUA01000001.1	WQ49_RS01060	-5.32555	1.37175e-10	10	466.546	Reduced	0.000530618	TRUE	2-amino-4-hydroxy-6- hydroxymethyldihydropteridine pyrophosphokinase	H	COG0801	BCAL3265	N	1	1	4.85e-132	BTH_I1313	E	0.794	1	1.21e-99	BPSL2822		0.794	1	5.34e-104		19	DEG10240160		ENA|LAUA01000002|LAUA01000002.1	WQ49_RS05345	-3.72423	0.000320548	19	290.614	Reduced	0.124521	FALSE	glyoxalase	-	-	BCAM1938
ENA|LAUA01000001|LAUA01000001.1	WQ49_RS01075	-4.50705	1.27455e-11	24	630.975	Reduced	0.0119438	TRUE	DnaA regulatory inactivator Hda	L	COG0593	BCAL3262	LB	1	1	2.54e-180	BTH_I1316		0.751	0.9713	3.11e-129	BPSL2819		0.738	0.9713	8.17e-128		11	DEG10290267		ENA|LAUA01000016|LAUA01000016.1	WQ49_RS20840	-3.72039	0.00930915	8	122.918	Reduced	0.125707	FALSE	hypothetical protein	-	-	BCAM0121
ENA|LAUA01000001|LAUA01000001.1	WQ49_RS01650	-5.7443	8.09003e-07	4	253.42	Reduced	8.64004e-05	TRUE	molecular chaperone GroES	O	COG0234	BCAL3147	E	1	1	3.93e-66	BTH_I1457	E	0.99	1	9.51e-66	BPSL2698		1	1	3.47e-66		26	DEG10240162		ENA|LAUA01000017|LAUA01000017.1	WQ49_RS27930	-3.70867	1.31236e-10	49	739.047	Reduced	0.129376	FALSE	NADH:ubiquinone oxidoreductase subunit M	C	COG1008	BCAL2332	E
ENA|LAUA01000001|LAUA01000001.1	WQ49_RS01655	-10.1054	6.6744e-46	1	1405.85	Reduced	0	TRUE	groEL	O	COG0459	BCAL3146	E	1	1	0	BTH_I1458	E	0.984	1	0	BPSL2697	E	0.984	1	0		32	DEG10350338		ENA|LAUA01000017|LAUA01000017.1	WQ49_RS33025	-3.70108	5.94908e-06	26	390.799	Reduced	0.131794	FALSE	ABC transporter	PH	COG1120	BCAL1346	E
ENA|LAUA01000001|LAUA01000001.1	WQ49_RS01680	-8.25031	2.89221e-12	1	388.498	Reduced	7.71858e-11	TRUE	Holliday junction DNA helicase	L	COG0816	BCAL3141	E	1	1	1.28e-109	BTH_I1463	E	0.767	1	7.32e-79	BPSL2692		0.788	0.9799	6.44e-81		15	DEG10240164		ENA|LAUA01000017|LAUA01000017.1	WQ49_RS27885	-3.69105	7.05084e-09	42	625.992	Reduced	0.135038	FALSE	NADH-quinone oxidoreductase subunit D	C	COG0649	BCAL2341	E
ENA|LAUA01000001|LAUA01000001.1	WQ49_RS01710	-5.30386	8.06766e-19	20	914.361	Reduced	0.000580582	TRUE	dTDP-glucose 4,6-dehydratase	M	COG1088	BCAL3135	N	1	1	0	BTH_I1469		0.903	0.9972	0	BPSL2686		0.895	0.9972	0	*	30	DEG10360308		ENA|LAUA01000017|LAUA01000017.1	WQ49_RS27905	-3.68376	1.20254e-07	36	534.085	Reduced	0.137434	FALSE	NADH-quinone oxidoreductase subunit H	C	COG1005	BCAL2337	E
ENA|LAUA01000001|LAUA01000001.1	WQ49_RS01715	-5.45706	1.31341e-16	15	763.947	Reduced	0.000304878	TRUE	glucose-1-phosphate thymidylyltransferase	M	COG1209	BCAL3134	N	1	1	0	BTH_I1470		0.909	1	0	BPSL2685		0.899	1	0	*	21	DEG10150320		ENA|LAUA01000002|LAUA01000002.1	WQ49_RS03910	-3.66365	0.000425589	18	264.07	Reduced	0.144196	FALSE	hypothetical protein	R	COG1853	BCAM1645
ENA|LAUA01000001|LAUA01000001.1	WQ49_RS01720	-4.31324	6.78954e-09	21	482.979	Reduced	0.0228102	TRUE	dTDP-4-dehydrorhamnose 3,5-epimerase	M	COG1898	BCAL3133	N	1	1	2.28e-135	BTH_I1471		0.825	1	1.17e-113	BPSL2684	E	0.814	1	5.76e-113		9	DEG10350337		ENA|LAUA01000002|LAUA01000002.1	WQ49_RS03835	-3.65558	3.40508e-07	37	538.247	Reduced	0.146974	FALSE	acyl-CoA dehydrogenase	I	COG1960	BCAM1630
ENA|LAUA01000001|LAUA01000001.1	WQ49_RS01760	-8.81908	2.88246e-17	1	576.3	Reduced	1.57474e-12	TRUE	acetyltransferase	M	COG1043	BCAL3123	N	1	1	8.73e-164	no homolog					no homolog					*				ENA|LAUA01000002|LAUA01000002.1	WQ49_RS05540	-3.65367	0.000224284	21	305.721	Reduced	0.147637	FALSE	hypothetical protein	-	-	BCAM1976
ENA|LAUA01000001|LAUA01000001.1	WQ49_RS01810	-9.86823	7.03479e-36	1	1192.67	Reduced	6.66134e-16	TRUE	phosphoglucomutase	G	COG1109	BCAL3113	E	1	1	0	BTH_I1489	E	0.881	1	0	BPSL2666	E	0.886	1	0		36	DEG10350334		ENA|LAUA01000017|LAUA01000017.1	WQ49_RS34655	-3.65186	7.57753e-08	38	551.337	Reduced	0.148268	FALSE	phosphate acyltransferase	I	COG0416	BCAL2879
ENA|LAUA01000001|LAUA01000001.1	WQ49_RS01815	-6.5273	1.31866e-21	8	860.909	Reduced	1.95625e-06	TRUE	glycosyl transferase family 1	M	COG0859	BCAL3112	N	1	1	0	BTH_I1490	E	0.894	1	0	BPSL2665	E	0.888	1	0		9	DEG10350333		ENA|LAUA01000002|LAUA01000002.1	WQ49_RS06445	-3.64969	6.00256e-06	30	434.912	Reduced	0.149026	FALSE	DNA-binding protein	K	COG1737	BCAM2158
ENA|LAUA01000001|LAUA01000001.1	WQ49_RS01825	-9.84244	9.15331e-35	1	1171.55	Reduced	6.66134e-16	TRUE	3-deoxy-D-manno-octulosonic acid transferase	M	COG1519	BCAL3110	E	1	1	0	BTH_I1492	E	0.842	0.9581	0	BPSL2663		0.84	0.9558	0		25	DEG10240167		ENA|LAUA01000002|LAUA01000002.1	WQ49_RS06795	-3.64616	4.15813e-07	37	534.766	Reduced	0.150263	FALSE	oxidoreductase	Q	COG4693	BCAM2227
ENA|LAUA01000001|LAUA01000001.1	WQ49_RS02120	-8.19978	2.70833e-12	1	375.13	Reduced	1.0765e-10	TRUE	N utilization substance protein B homolog	K	COG0781	BCAL3055	E	1	1	3.07e-105	BTH_I1529	E	0.916	0.9862	2.01e-95	BPSL2628		0.916	0.9862	2.15e-95		11	DEG10240168		ENA|LAUA01000003|LAUA01000003.1	WQ49_RS08975	-3.63437	1.47743e-05	29	416.024	Reduced	0.154452	FALSE	ribokinase	G	COG0524	BCAS0594
ENA|LAUA01000001|LAUA01000001.1	WQ49_RS02125	-8.44315	5.51852e-14	1	444.079	Reduced	2.12617e-11	TRUE	6,7-dimethyl-8-ribityllumazine synthase	H	COG0054	BCAL3054	E	1	1	1.2e-121	BTH_I1530		0.948	0.9006	4.12e-105	BPSL2627	E	0.948	0.9006	4.41e-105		18	DEG10350329		ENA|LAUA01000002|LAUA01000002.1	WQ49_RS03815	-3.63391	8.28986e-08	42	601.698	Reduced	0.154617	FALSE	acyl-CoA dehydrogenase	I	COG1960	BCAM1626
ENA|LAUA01000001|LAUA01000001.1	WQ49_RS02145	-9.56384	1.60022e-29	1	965.803	Reduced	6.43929e-15	TRUE	diaminohydroxyphosphoribosylaminopyrimidine deaminase	H	COG0117	BCAL3050	E	1	1	0	BTH_I1542	E	0.849	0.9973	0	BPSL2624		0.847	0.9973	0		28	DEG10240170		ENA|LAUA01000017|LAUA01000017.1	WQ49_RS34130	-3.62727	1.78611e-14	80	1139.52	Reduced	0.157015	FALSE	exodeoxyribonuclease V subunit alpha	L	COG0507	BCAL1098
ENA|LAUA01000001|LAUA01000001.1	WQ49_RS02150	-9.77287	3.41731e-34	1	1116.39	Reduced	1.33227e-15	TRUE	glutamate-1-semialdehyde 2,1-aminomutase	H	COG0001	BCAL3049	E	1	1	0	BTH_I1543	E	0.913	0.9719	0	BPSL2623	E	0.906	0.9719	0		31	DEG10240171		ENA|LAUA01000016|LAUA01000016.1	WQ49_RS17145	-3.61939	9.9795e-09	37	524.918	Reduced	0.159892	FALSE	membrane protein	G	COG2814	BCAM0865
ENA|LAUA01000001|LAUA01000001.1	WQ49_RS02220	-5.39472	5.304e-18	17	828.498	Reduced	0.000397182	TRUE	thioredoxin reductase	O	COG0492	BCAL3035	E	1	1	0	BTH_I1560	E	0.888	1	0	BPSL2605		0.894	1	0		20	DEG10240172		ENA|LAUA01000003|LAUA01000003.1	WQ49_RS10930	-3.61884	0.000124098	23	326.712	Reduced	0.160093	FALSE	hypothetical protein	-	-	BCAS0074
ENA|LAUA01000001|LAUA01000001.1	WQ49_RS02245	-9.77836	7.5882e-35	1	1120.65	Reduced	1.11022e-15	TRUE	serine--tRNA ligase	J	COG0172	BCAL3030	E	1	1	0	BTH_I1565	E	0.908	1	0	BPSL2600	E	0.908	1	0		37	DEG10350327		ENA|LAUA01000002|LAUA01000002.1	WQ49_RS07715	-3.61139	0.0011385	15	212.463	Reduced	0.162849	FALSE	membrane protein	S	COG4125	BCAM2405
ENA|LAUA01000001|LAUA01000001.1	WQ49_RS02275	-7.42692	3.52215e-07	1	219.491	Reduced	1.33822e-08	TRUE	cell division topological specificity factor	D	COG0851	BCAL3025	LB	1	1	2.81e-56	BTH_I1571	E	0.976	1	1.12e-54	BPSL2595		0.976	1	1.2e-54		5	DEG10240175		ENA|LAUA01000001|LAUA01000001.1	WQ49_RS00650	-3.60851	1.01154e-12	65	914.156	Reduced	0.163921	FALSE	dihydroorotase	F	COG0418	BCAL3351
ENA|LAUA01000001|LAUA01000001.1	WQ49_RS02350	-8.85518	3.67189e-18	1	590.9	Reduced	1.2188e-12	TRUE	guanylate kinase	F	COG0194	BCAL3012	E	1	1	7.72e-173	BTH_I1586	E	0.912	1	1.08e-157	BPSL2563	E	0.907	1	1.79e-155		35	DEG10240176		ENA|LAUA01000017|LAUA01000017.1	WQ49_RS31275	-3.60438	3.78985e-13	75	1051.56	Reduced	0.165471	FALSE	iron ABC transporter	P	COG0609	BCAL1692
ENA|LAUA01000001|LAUA01000001.1	WQ49_RS02355	-7.1148	1.06913e-05	1	176.764	Reduced	8.1453e-08	TRUE	DNA-directed RNA polymerase subunit omega	K	COG1758	BCAL3011	LB	1	1	1.96e-45	BTH_I1587	E	1	1	1.61e-45	BPSL2562		1	0.9851	6.46e-45		2	DEG10240177		ENA|LAUA01000002|LAUA01000002.1	WQ49_RS07150	-3.60124	4.22161e-06	32	448.471	Reduced	0.166653	FALSE	LysR family transcriptional regulator	K	COG0583	BCAM2296
ENA|LAUA01000002|LAUA01000002.1	WQ49_RS02600	-4.47281	5.15147e-07	16	411.663	Reduced	0.0134268	TRUE	ABC transporter	P	COG1116	BCAM1387	N	1	1	0	BTH_I0036		0.459	0.8388	1.72e-60	BPSS1573		0.472	0.8425	1.23e-61	*	100	DEG10150164		ENA|LAUA01000002|LAUA01000002.1	WQ49_RS05340	-3.59722	0.03747	7	98.921	Reduced	0.168174	FALSE	hypothetical protein	-	-	QU43_RS64030
ENA|LAUA01000002|LAUA01000002.1	WQ49_RS02650	-6.51202	1.23484e-12	5	536.622	Reduced	2.11671e-06	TRUE	farnesyl-diphosphate farnesyltransferase	I	COG1562	BCAM1397A	N	1	1	0	BTH_RS11025		0.608	0.9634	1.04e-133	BPSS0232		0.598	0.9606	1.14e-127	*	1	DEG10410463		ENA|LAUA01000007|LAUA01000007.1	WQ49_RS13445	-3.59179	1.07375e-10	51	709.311	Reduced	0.170247	FALSE	ATPase	G	COG2971	BCAL0119
ENA|LAUA01000002|LAUA01000002.1	WQ49_RS02800	-4.56476	6.29612e-06	12	329.791	Reduced	0.00978061	TRUE	lysine transporter LysE	E	COG1280	BCAM1427	N	1	1	8.55e-156	BTH_I3121		0.358	0.9817	4.81e-24	BPSL3252		0.343	0.945	3.8e-24	*				ENA|LAUA01000002|LAUA01000002.1	WQ49_RS06820	-3.58578	2.58941e-05	28	388.416	Reduced	0.172556	FALSE	thioesterase	Q	COG3208	BCAM2233
ENA|LAUA01000002|LAUA01000002.1	WQ49_RS02850	-4.49761	0.000129863	9	236.761	Reduced	0.0123367	TRUE	MarR family transcriptional regulator	K	COG1846	BCAM1437	N	1	1	4.3e-109	BTH_II0468		0.38	0.8718	5.79e-16	BPSS1908		0.409	0.8718	3.81e-24	*				ENA|LAUA01000002|LAUA01000002.1	WQ49_RS04515	-3.58428	0.00619207	12	167.072	Reduced	0.173137	FALSE	sugar ABC transporter ATPase	-	-	BCAM1761
ENA|LAUA01000002|LAUA01000002.1	WQ49_RS03130	-7.51849	3.27146e-07	1	233.881	Reduced	7.75667e-09	TRUE	universal stress protein A	T	COG0589	BCAM1495	N	1	1	3.74e-107	BTH_II1569		0.678	0.9744	3.8e-66	BPSS0836		0.684	0.9744	1.95e-65	*				ENA|LAUA01000017|LAUA01000017.1	WQ49_RS33125	-3.58322	4.93964e-07	36	498.107	Reduced	0.173548	FALSE	polymer-forming cytoskeletal	-	-	BCAL1326	E
ENA|LAUA01000002|LAUA01000002.1	WQ49_RS03420	-6.09772	0.00775525	1	87.2815	Reduced	1.66554e-05	TRUE	lipoprotein	-	-	no homolog					no homolog					no homolog					*				ENA|LAUA01000017|LAUA01000017.1	WQ49_RS30010	-3.5805	2.33652e-07	39	538.485	Reduced	0.174604	FALSE	hydrolase Nlp/P60	M	COG0791	BCAL1938
ENA|LAUA01000002|LAUA01000002.1	WQ49_RS03505	-5.02555	2.49035e-09	13	491.432	Reduced	0.00177817	TRUE	sulfonate ABC transporter substrate-binding protein	P	COG0715	BCAM1566	N	1	1	0	BTH_II1469		0.326	0.8354	7.68e-37	BPSS0928		0.304	0.9068	5.2e-35	*				ENA|LAUA01000002|LAUA01000002.1	WQ49_RS06140	-3.57207	5.17021e-08	47	644.905	Reduced	0.17791	FALSE	FAD-dependent oxidoreductase	E	COG0665	BCAM2096
ENA|LAUA01000002|LAUA01000002.1	WQ49_RS03540	-6.21506	0.00612362	1	94.694	Reduced	9.42191e-06	TRUE	hypothetical protein	-	-	QU43_RS62235	N	1	1	7.65e-37	no homolog					no homolog					*				ENA|LAUA01000017|LAUA01000017.1	WQ49_RS31050	-3.56598	1.57951e-06	34	464.935	Reduced	0.180319	FALSE	universal stress protein	-	-	BCAL1736
ENA|LAUA01000002|LAUA01000002.1	WQ49_RS03595	-6.36566	6.65614e-09	4	389.906	Reduced	4.45931e-06	TRUE	3-alpha-hydroxysteroid dehydrogenase	IQR	COG1028	BCAM1582	N	1	1	0	BTH_I1178		0.398	0.9419	2.99e-47	BPSL2969		0.422	0.9419	1.49e-48	*	58	DEG10100217		ENA|LAUA01000002|LAUA01000002.1	WQ49_RS05380	-3.55421	2.49213e-09	56	758.668	Reduced	0.185039	FALSE	RND transporter	MU	COG1538	BCAM1945
ENA|LAUA01000002|LAUA01000002.1	WQ49_RS03680	-5.02183	1.47857e-07	11	415.356	Reduced	0.00180417	TRUE	hypothetical protein	-	-	QU43_RS62375	N	1	1	2.04e-177	BTH_I2549		0.563	0.9562	3.35e-75	BPSL1902		0.561	0.9562	2.31e-73	*				ENA|LAUA01000016|LAUA01000016.1	WQ49_RS16605	-3.54365	2.5452e-08	42	565.192	Reduced	0.189334	FALSE	gltA	C	COG0372	BCAM0972
ENA|LAUA01000002|LAUA01000002.1	WQ49_RS03705	-4.68062	0.00181411	5	150.697	Reduced	0.0064865	TRUE	hypothetical protein	-	-	BCAM1603	N	1	1	2.07e-68	no homolog					no homolog					*				ENA|LAUA01000017|LAUA01000017.1	WQ49_RS34990	-3.53936	5.21171e-07	37	496.583	Reduced	0.191098	FALSE	ADP-L-glycero-D-manno-heptose-6-epimerase	MG	COG0451	BCAL2944
ENA|LAUA01000002|LAUA01000002.1	WQ49_RS03710	-6.6354	0.000881815	1	126.752	Reduced	1.11384e-06	TRUE	hypothetical protein	-	-	BCAM1604	N	1	1	4.52e-58	no homolog					no homolog					*				ENA|LAUA01000017|LAUA01000017.1	WQ49_RS32765	-3.53798	3.72569e-06	33	442.632	Reduced	0.191669	FALSE	pirin	R	COG1741	BCAL1398
ENA|LAUA01000002|LAUA01000002.1	WQ49_RS03740	-4.29792	1.15736e-06	17	387.303	Reduced	0.0239672	TRUE	short-chain dehydrogenase	IQR	COG1028	BCAM1610	N	1	1	0	BTH_II0291		0.349	0.9228	7.72e-32	BPSS2030		0.349	0.9228	1.8e-31	*	46	DEG10410369		ENA|LAUA01000014|LAUA01000014.1	WQ49_RS14630	-3.53509	0.000472084	16	214.851	Reduced	0.192867	FALSE	2-oxo-hept-3-ene-1,7-dioate hydratase	Q	COG3971	BCAM1371
ENA|LAUA01000002|LAUA01000002.1	WQ49_RS03830	-4.07293	9.6259e-09	30	583.243	Reduced	0.048101	TRUE	acetyl-CoA acetyltransferase	I	COG0183	BCAM1629	N	1	1	0	BTH_II2126		0.407	1	5.27e-85	BPSS0275		0.407	1	2.83e-85	*	5	DEG10300049		ENA|LAUA01000016|LAUA01000016.1	WQ49_RS18725	-3.53481	0.0296557	7	94.72	Reduced	0.192979	FALSE	hypothetical protein	-	-	BCAM0545a	E
ENA|LAUA01000002|LAUA01000002.1	WQ49_RS03845	-5.14498	5.46159e-08	10	411.635	Reduced	0.0011089	TRUE	enoyl-CoA hydratase	I	COG1024	BCAM1632	N	1	1	0	BTH_I2899		0.386	0.8524	3.01e-35	BPSL3040		0.376	0.8782	1.29e-31	*	1	DEG10280109		ENA|LAUA01000017|LAUA01000017.1	WQ49_RS28660	-3.53211	3.04595e-11	70	933.581	Reduced	0.194105	FALSE	Chaperone protein HscA homolog	O	COG0443	BCAL2194	E
ENA|LAUA01000002|LAUA01000002.1	WQ49_RS03985	-7.35581	1.90289e-06	1	208.938	Reduced	2.03395e-08	TRUE	hypothetical protein	-	-	BCAM1660	N	1	1	4.4e-95	no homolog					no homolog					*				ENA|LAUA01000002|LAUA01000002.1	WQ49_RS06460	-3.53178	4.95919e-08	52	693.704	Reduced	0.194241	FALSE	histidine kinase	T	COG0642	BCAM2161
ENA|LAUA01000002|LAUA01000002.1	WQ49_RS03990	-4.93075	4.88787e-06	8	284.586	Reduced	0.00256432	TRUE	RNA polymerase sigma factor	-	-	QU43_RS62685	N	1	1	1.56e-133	BTH_I1723		0.303	0.9259	4.47e-20	BPSL2436	E	0.303	0.9259	7.7e-20		5	DEG10230314		ENA|LAUA01000002|LAUA01000002.1	WQ49_RS03890	-3.52598	0.000105144	25	332.858	Reduced	0.196666	FALSE	hypothetical protein	-	-	BCAM1641
ENA|LAUA01000002|LAUA01000002.1	WQ49_RS04000	-6.91855	0.000134528	1	154.272	Reduced	2.43222e-07	TRUE	hypothetical protein	-	-	BCAM1662	N	1	1	6.33e-66	BTH_I1572		0.675	0.7778	2.26e-33	BPSL2594		0.667	0.7576	7.6e-33	*				ENA|LAUA01000003|LAUA01000003.1	WQ49_RS11210	-3.52128	0.00210623	16	212.803	Reduced	0.198643	FALSE	MarR family transcriptional regulator	K	COG1846	BCAS0018
ENA|LAUA01000002|LAUA01000002.1	WQ49_RS04030	-6.7366	0.000475033	1	135.974	Reduced	6.51588e-07	TRUE	hypothetical protein	-	-	BCAM1668	N	1	1	1.16e-57	no homolog					no homolog					*				ENA|LAUA01000002|LAUA01000002.1	WQ49_RS03800	-3.51783	1.85808e-07	45	594.701	Reduced	0.200103	FALSE	acetyl-CoA acetyltransferase	I	COG0183	BCAM1623
ENA|LAUA01000002|LAUA01000002.1	WQ49_RS04135	-8.22897	2.49219e-11	1	382.801	Reduced	8.88516e-11	TRUE	uroporphyrin-III C-methyltransferase	H	COG0007	BCAM1687	N	1	1	1.2e-179	BTH_II1168		0.85	0.9249	1.14e-119	BPSS1245		0.835	0.9368	1.25e-122	*	5	DEG10400678		ENA|LAUA01000009|LAUA01000009.1	WQ49_RS14195	-3.51028	0.000308554	30	394.842	Reduced	0.203322	FALSE	lytic transglycosylase	M	COG0741	pBCA049
ENA|LAUA01000002|LAUA01000002.1	WQ49_RS04205	-4.26488	0.000249326	11	245.733	Reduced	0.0266442	TRUE	hypothetical protein	-	-	BCAM1701	N	1	1	2.42e-114	BTH_II1841		0.568	0.5063	1.72e-26	BPSS0573		0.575	0.5	1.93e-26	*				ENA|LAUA01000003|LAUA01000003.1	WQ49_RS09700	-3.50853	1.01709e-05	33	433.68	Reduced	0.20407	FALSE	type II secretion system protein	NU	COG2064	BCAS0312
ENA|LAUA01000002|LAUA01000002.1	WQ49_RS04300	-4.58004	3.87987e-08	17	470.991	Reduced	0.00927144	TRUE	dihydrofolate reductase	CHR	COG1052	BCAM1720	N	1	1	0	BTH_I1700		0.376	0.891	1.44e-42	BPSS1362		0.395	0.9744	1.04e-53	*	7	DEG10250587		ENA|LAUA01000002|LAUA01000002.1	WQ49_RS07175	-3.50113	0.000334817	21	275.026	Reduced	0.207261	FALSE	amine dehydrogenase	-	-	BCAM2301
ENA|LAUA01000002|LAUA01000002.1	WQ49_RS04315	-4.4048	1.76638e-09	24	587.808	Reduced	0.0168827	TRUE	hypothetical protein	T	COG3448	BCAM1723	N	1	1	0	BTH_II1395		0.686	0.9949	2.03e-170	BPSS1014		0.681	0.977	3.53e-172	*				ENA|LAUA01000002|LAUA01000002.1	WQ49_RS05500	-3.50094	0.000576888	20	261.966	Reduced	0.207342	FALSE	GNAT family acetyltransferase	E	COG1246	BCAM1968
ENA|LAUA01000002|LAUA01000002.1	WQ49_RS04585	-4.76955	0.00458376	4	128.887	Reduced	0.00469355	TRUE	transglycosylase	S	COG2261	BCAM1775	N	1	1	3.86e-53	no homolog					no homolog					*				ENA|LAUA01000002|LAUA01000002.1	WQ49_RS07010	-3.5006	1.37811e-08	54	704.941	Reduced	0.207492	FALSE	decarboxylase UbiD	H	COG0043	BCAM2268
ENA|LAUA01000002|LAUA01000002.1	WQ49_RS04805	-8.45988	5.34908e-13	1	449.268	Reduced	1.89833e-11	TRUE	urea transporter	-	-	BCAM1819	N	1	1	0	no homolog					no homolog					*				ENA|LAUA01000017|LAUA01000017.1	WQ49_RS33425	-3.49338	6.39165e-06	31	403.216	Reduced	0.210631	FALSE	SAM-dependent methyltransferase	H	COG2226	BCAL1256	E
ENA|LAUA01000002|LAUA01000002.1	WQ49_RS05015	-4.21978	0.00360004	7	152.356	Reduced	0.0307281	TRUE	hypothetical protein	-	-	BCAM1863	N	1	1	5.05e-63	no homolog					no homolog					*				ENA|LAUA01000017|LAUA01000017.1	WQ49_RS24535	-3.49253	3.87815e-06	34	441.853	Reduced	0.211005	FALSE	cell division protein	D	COG3087	BCAL0678
ENA|LAUA01000002|LAUA01000002.1	WQ49_RS05100	-4.6706	1.41667e-06	12	354.89	Reduced	0.00672452	TRUE	hypothetical protein	-	-	BCAM1881	N	1	1	2.83e-178	no homolog					no homolog					*				ENA|LAUA01000017|LAUA01000017.1	WQ49_RS30820	-3.49225	4.06005e-10	63	817.463	Reduced	0.211129	FALSE	ABC transporter ATP-binding protein	R	COG4172	BCAL1779	E
ENA|LAUA01000002|LAUA01000002.1	WQ49_RS05300	-6.06645	1.16804e-11	7	548.317	Reduced	1.93483e-05	TRUE	porin	M	COG3203	BCAM1931	E	1	1	0	BTH_II1520	E	0.787	1	0	BPSS0879		0.782	1	0		5	DEG10240393		ENA|LAUA01000002|LAUA01000002.1	WQ49_RS06595	-3.49046	4.73476e-08	53	687.048	Reduced	0.211909	FALSE	RND transporter	MU	COG1538	BCAM2188
ENA|LAUA01000002|LAUA01000002.1	WQ49_RS05330	-4.74054	5.58329e-06	10	310.986	Reduced	0.00522001	TRUE	cysteine hydrolase	Q	COG1335	BCAM1936	N	1	1	5.49e-145	BTH_II0283		0.748	0.9951	3.14e-107	BPSL3069		0.384	0.4877	6.07e-12	*				ENA|LAUA01000001|LAUA01000001.1	WQ49_RS00900	-3.4867	1.43748e-22	154	1988.75	Reduced	0.213566	FALSE	ATP-dependent DNA helicase RecG	LK	COG1200	BCAL3302
ENA|LAUA01000002|LAUA01000002.1	WQ49_RS05400	-4.13535	6.3457e-06	19	386.462	Reduced	0.0398832	TRUE	3-oxoacyl-ACP reductase	IQR	COG1028	BCAM1949	N	1	1	1.46e-176	BTH_I1719	E	0.434	0.9881	3.25e-45	BPSL2440	E	0.431	0.9881	2.81e-46		46	DEG10350302		ENA|LAUA01000017|LAUA01000017.1	WQ49_RS26835	-3.48618	1.8711e-05	29	375.386	Reduced	0.213794	FALSE	hypothetical protein	-	-	BCAL2674
ENA|LAUA01000002|LAUA01000002.1	WQ49_RS05405	-6.60577	7.13728e-11	4	460.553	Reduced	1.30102e-06	TRUE	LysR family transcriptional regulator	K	COG0583	BCAM1950	N	1	1	0	BTH_I0828		0.4	0.9604	3.85e-50	BPSL2330		0.411	0.8581	1.95e-56	*	7	DEG10300103		ENA|LAUA01000017|LAUA01000017.1	WQ49_RS32635	-3.47377	7.33079e-08	48	615.196	Reduced	0.219302	FALSE	branched-chain amino acid ABC transporter permease	E	COG4177	BCAL1422
ENA|LAUA01000002|LAUA01000002.1	WQ49_RS05475	-6.74042	0.000299268	1	136.331	Reduced	6.38419e-07	TRUE	3-phosphoglycerate dehydrogenase	-	-	QU43_RS64165	N	1	1	8.58e-59	no homolog					no homolog					*				ENA|LAUA01000004|LAUA01000004.1	WQ49_RS12060	-3.47253	1.59586e-07	56	716.927	Reduced	0.219858	FALSE	short-chain dehydrogenase	I	COG0623	BCAL0295
ENA|LAUA01000002|LAUA01000002.1	WQ49_RS05875	-4.38954	8.33865e-07	16	388.589	Reduced	0.0177614	TRUE	lytic transglycosylase	-	-	BCAM2042	N	1	1	0	no homolog					no homolog					*				ENA|LAUA01000002|LAUA01000002.1	WQ49_RS05985	-3.46871	0.000206382	25	319.897	Reduced	0.221576	FALSE	TetR family transcriptional regulator	K	COG1309	BCAM2065
ENA|LAUA01000002|LAUA01000002.1	WQ49_RS05900	-6.2172	2.91453e-08	4	351.782	Reduced	9.32329e-06	TRUE	mucin	-	-	BCAM2047	N	1	1	1.4e-156	no homolog					no homolog					*				ENA|LAUA01000003|LAUA01000003.1	WQ49_RS08420	-3.46575	3.07702e-07	48	611.786	Reduced	0.222908	FALSE	mercuric reductase	C	COG1249	BCAS0705
ENA|LAUA01000002|LAUA01000002.1	WQ49_RS05910	-4.64139	4.66163e-06	11	319.048	Reduced	0.00746471	TRUE	HPr kinase	NU	COG1317	BCAM2049	N	1	1	7.66e-149	no homolog					BPSS1395		0.333	0.8756	7.09e-13	*				ENA|LAUA01000002|LAUA01000002.1	WQ49_RS07305	-3.46164	2.03584e-06	40	508.584	Reduced	0.22477	FALSE	DNA-binding protein	K	COG4977	BCAM2327
ENA|LAUA01000002|LAUA01000002.1	WQ49_RS05915	-5.01227	1.69912e-07	10	375.443	Reduced	0.00187267	TRUE	type III secretion system protein	-	-	BCAM2050	E	1	1	1.96e-171	no homolog					no homolog		.	.	.					ENA|LAUA01000002|LAUA01000002.1	WQ49_RS06300	-3.46147	1.90832e-06	41	521.211	Reduced	0.224843	FALSE	aminocarboxymuconate-semialdehyde decarboxylase	R	COG2159	BCAM2129
ENA|LAUA01000002|LAUA01000002.1	WQ49_RS06135	-5.8981	1.32492e-06	4	281.953	Reduced	4.27527e-05	TRUE	Cro/Cl family transcriptional regulator	K	COG1396	BCAM2095	N	1	1	3.53e-136	BTH_II2220		0.311	0.9568	2.02e-14	BPSS2142		0.311	0.9568	1.93e-14	*				ENA|LAUA01000001|LAUA01000001.1	WQ49_RS00715	-3.45188	1.24091e-11	73	920.9	Reduced	0.229217	FALSE	Holliday junction DNA helicase RuvB	L	COG2255	BCAL3339
ENA|LAUA01000002|LAUA01000002.1	WQ49_RS06240	-4.22221	1.82818e-07	21	453.463	Reduced	0.0304949	TRUE	LysR family transcriptional regulator	K	COG0583	BCAM2117	N	1	1	0	BTH_II0328		0.386	0.9673	1.1e-65	BPSS0041		0.327	0.9542	2.36e-49	*				ENA|LAUA01000017|LAUA01000017.1	WQ49_RS26020	-3.44604	7.59798e-08	47	590.939	Reduced	0.231901	FALSE	phosphoribosylaminoimidazole carboxylase	F	COG0026	BCAL2836
ENA|LAUA01000002|LAUA01000002.1	WQ49_RS07185	-5.32052	5.0279e-06	6	280.918	Reduced	0.00054184	TRUE	methylamine utilization protein MauE	-	-	BCAM2303	N	1	1	3.56e-126	no homolog					no homolog					*				ENA|LAUA01000017|LAUA01000017.1	WQ49_RS27380	-3.44395	0.015053	10	126.522	Reduced	0.232868	FALSE	hypothetical protein	-	-	BCAL2438
ENA|LAUA01000002|LAUA01000002.1	WQ49_RS07270	-6.07705	1.01452e-08	5	396.92	Reduced	1.83915e-05	TRUE	drug:proton antiporter	C	COG2086	BCAM2320	N	1	1	0	BTH_II1862		0.77	1	2.27e-127	BPSS0553		0.793	1	6.13e-128	*				ENA|LAUA01000001|LAUA01000001.1	WQ49_RS00525	-3.43527	6.03668e-09	55	686.172	Reduced	0.236899	FALSE	hypothetical protein	J	COG2913	BCAL3377
ENA|LAUA01000002|LAUA01000002.1	WQ49_RS07290	-4.40762	4.96677e-05	11	271.307	Reduced	0.0167245	TRUE	4-vinyl reductase	R	COG1719	BCAM2324	N	1	1	1.52e-135	BTH_II1866		0.892	0.9944	3.39e-122	BPSS0549		0.886	0.9944	9.96e-122	*				ENA|LAUA01000014|LAUA01000014.1	WQ49_RS14555	-3.42379	3.00849e-05	25	310.092	Reduced	0.242288	FALSE	cytochrome C	C	COG2010	BCAM1386
ENA|LAUA01000002|LAUA01000002.1	WQ49_RS07525	-6.39181	4.5668e-14	6	590.399	Reduced	3.90849e-06	TRUE	cytochrome C	-	-	BCAM2369	N	1	1	0	no homolog					no homolog					*				ENA|LAUA01000016|LAUA01000016.1	WQ49_RS19345	-3.41909	7.11162e-08	41	506.111	Reduced	0.244511	FALSE	MFS transporter	G	COG2814	BCAM0420
ENA|LAUA01000002|LAUA01000002.1	WQ49_RS07605	-5.39628	7.38159e-05	4	199.079	Reduced	0.000394581	TRUE	ADP-ribosylating transferase	-	-	BCAM2385	N	1	1	1.36e-96	no homolog					no homolog					*				ENA|LAUA01000003|LAUA01000003.1	WQ49_RS10780	-3.4177	0.000779484	23	284.178	Reduced	0.245166	FALSE	hypothetical protein	-	-	BCAS0103
ENA|LAUA01000002|LAUA01000002.1	WQ49_RS07630	-5.40414	0.000838768	3	151.421	Reduced	0.000381696	TRUE	sarcosine oxidase delta subunit family protein	E	COG4311	BCAM2390	N	1	1	6e-77	BTH_II0997		0.744	0.8269	1.86e-49	BPSS1368		0.703	0.875	1.38e-49	*				ENA|LAUA01000002|LAUA01000002.1	WQ49_RS07255	-3.41709	1.11712e-05	35	431.637	Reduced	0.245456	FALSE	glycine/betaine ABC transporter substrate-binding protein	E	COG2113	BCAM2317
ENA|LAUA01000002|LAUA01000002.1	WQ49_RS07680	-4.1279	1.77274e-07	24	485.137	Reduced	0.0407953	TRUE	hypothetical protein	MG	COG0451	BCAM2400	N	1	1	0	BTH_II0972		0.848	1	0	BPSS1420		0.827	1	0	*	4	DEG10340330		ENA|LAUA01000017|LAUA01000017.1	WQ49_RS29760	-3.41346	5.76169e-10	62	761.735	Reduced	0.247187	FALSE	carbohydrate kinase	G	COG0063	BCAL1989
ENA|LAUA01000002|LAUA01000002.1	WQ49_RS07685	-6.74447	0.000285313	1	136.718	Reduced	6.24777e-07	TRUE	hypothetical protein	-	-	BCAM2400a	N	1	1	2.57e-60	BTH_II0102		0.481	0.7802	3.99e-14	BPSS0571		0.471	0.9451	1.25e-15	*				ENA|LAUA01000017|LAUA01000017.1	WQ49_RS31105	-3.41232	0.000141868	25	307.622	Reduced	0.247728	FALSE	precorrin-8X methylmutase	H	COG2082	BCAL1725
ENA|LAUA01000002|LAUA01000002.1	WQ49_RS07690	-4.41948	0.00133873	7	175.01	Reduced	0.0160744	TRUE	hypothetical protein	-	-	BCAM2400b	N	1	1	5.2e-82	BTH_II0374		0.419	0.7544	1.53e-16	BPSS1996		0.425	0.7544	2.08e-15	*				ENA|LAUA01000017|LAUA01000017.1	WQ49_RS31170	-3.40821	0.000152599	25	306.754	Reduced	0.249696	FALSE	magnesium chelatase	H	COG1240	BCAL1713
ENA|LAUA01000002|LAUA01000002.1	WQ49_RS07865	-6.33608	0.00326266	1	102.985	Reduced	5.17279e-06	TRUE	hypothetical protein	-	-	BCAM2429a	N	1	1	2.7e-42	no homolog					no homolog					*				ENA|LAUA01000002|LAUA01000002.1	WQ49_RS06965	-3.39718	4.0765e-09	63	765.326	Reduced	0.255007	FALSE	D-aminoacylase	Q	COG3653	BCAM2259
ENA|LAUA01000003|LAUA01000003.1	WQ49_RS08555	-7.9015	1.54297e-08	1	305.055	Reduced	7.3463e-10	TRUE	hypothetical protein	-	-	BCAS0675	E	1	1	9.61e-167	no homolog					no homolog									ENA|LAUA01000002|LAUA01000002.1	WQ49_RS03660	-3.38989	0.000401078	24	290.812	Reduced	0.25855	FALSE	TetR family transcriptional regulator	-	-	BCAM1594
ENA|LAUA01000003|LAUA01000003.1	WQ49_RS08710	-5.98649	0.0114978	1	80.7935	Reduced	2.82789e-05	TRUE	short chain dehydrogenase/reductase	-	-	QU43_RS71885	N	1	1	5.34e-36	no homolog					no homolog					*				ENA|LAUA01000002|LAUA01000002.1	WQ49_RS07240	-3.38537	6.14603e-06	38	458.315	Reduced	0.260758	FALSE	LysR family transcriptional regulator	K	COG0583	BCAM2314	E
ENA|LAUA01000003|LAUA01000003.1	WQ49_RS08940	-4.79227	2.90546e-07	12	386.125	Reduced	0.00431616	TRUE	hypothetical protein	-	-	BCAS0600	N	1	1	0	no homolog					no homolog					*				ENA|LAUA01000002|LAUA01000002.1	WQ49_RS06200	-3.38495	0.0319993	10	121.445	Reduced	0.260963	FALSE	hypothetical protein	-	-	QU43_RS64910
ENA|LAUA01000003|LAUA01000003.1	WQ49_RS09335	-6.62475	0.000645044	1	125.823	Reduced	1.1779e-06	TRUE	hypothetical protein	-	-	QU43_RS70605	N	1	1	6.9e-63	no homolog					no homolog					*				ENA|LAUA01000017|LAUA01000017.1	WQ49_RS33070	-3.38436	0.00215069	18	217.576	Reduced	0.261253	FALSE	polyketide cyclase	-	-	BCAL1337
ENA|LAUA01000003|LAUA01000003.1	WQ49_RS09345	-8.32807	1.10706e-11	1	410.017	Reduced	4.60645e-11	TRUE	D-2-hydroxyacid dehydrogenase	HE	COG0111	BCAS0384	N	1	1	0	BTH_I0314		0.42	0.974	1.47e-64	BPSL0334		0.42	0.974	3.55e-63	*	3	DEG10180170		ENA|LAUA01000002|LAUA01000002.1	WQ49_RS04235	-3.38115	1.1308e-05	36	432.985	Reduced	0.262826	FALSE	CAAX amino protease	-	-	BCAM1707
ENA|LAUA01000003|LAUA01000003.1	WQ49_RS09480	-4.08707	1.23952e-09	35	686.814	Reduced	0.0461224	TRUE	sugar ABC transporter	G	COG1129	BCAS0357	N	1	1	0	BTH_I2340		0.898	0.9981	0	BPSS0142		0.45	0.9634	2.06e-133	*	100	DEG10180323		ENA|LAUA01000004|LAUA01000004.1	WQ49_RS12305	-3.37983	0.000999492	24	288.789	Reduced	0.263474	FALSE	rplX	J	COG0198	BCAL0245	E
ENA|LAUA01000003|LAUA01000003.1	WQ49_RS09490	-8.84062	2.92419e-16	1	584.987	Reduced	1.35159e-12	TRUE	xylose isomerase	G	COG2115	BCAS0355	N	1	1	0	BTH_I2338		0.916	1	0	no homolog					*				ENA|LAUA01000016|LAUA01000016.1	WQ49_RS18520	-3.36835	2.53341e-06	32	381.618	Reduced	0.269148	FALSE	LysR family transcriptional regulator	K	COG0583	BCAM0586
ENA|LAUA01000003|LAUA01000003.1	WQ49_RS09555	-4.49445	1.57603e-07	17	443.841	Reduced	0.0124712	TRUE	sulfonate ABC transporter substrate-binding protein	P	COG0715	BCAS0342	N	1	1	0	BTH_II1469		0.344	0.6394	3.1e-30	BPSS0928		0.323	0.8848	9.44e-32	*				ENA|LAUA01000002|LAUA01000002.1	WQ49_RS05645	-3.36626	8.91418e-05	30	357.325	Reduced	0.270186	FALSE	transcriptional regulator	TK	COG0745	BCAM1998
ENA|LAUA01000003|LAUA01000003.1	WQ49_RS09735	-6.72945	0.000484601	1	135.305	Reduced	6.76927e-07	TRUE	hypothetical protein	-	-	BCAS0305	N	1	1	2.08e-69	BTH_II2269		0.714	0.9286	4.44e-43	BPSS2191		0.714	0.9286	3.39e-43	*				ENA|LAUA01000017|LAUA01000017.1	WQ49_RS33375	-3.34653	0.000142987	28	329.035	Reduced	0.280079	FALSE	rRNA large subunit methyltransferase E	J	COG0293	BCAL1266	E
ENA|LAUA01000003|LAUA01000003.1	WQ49_RS09765	-6.08199	0.00938629	1	86.333	Reduced	1.79614e-05	TRUE	pilus assembly protein	U	COG3847	BCAS0299	E	1	1	1.06e-38	BTH_I2546		0.574	0.8571	5.08e-16	BPSL1899		0.574	0.8571	9.46e-16					ENA|LAUA01000017|LAUA01000017.1	WQ49_RS29005	-3.33151	8.85091e-05	29	337.224	Reduced	0.287716	FALSE	peptidase P60	M	COG0791	BCAL2128
ENA|LAUA01000003|LAUA01000003.1	WQ49_RS10035	-4.61135	0.0274457	3	87.3575	Reduced	0.0083043	TRUE	hypothetical protein	-	-	BCAS0244	N	1	1	2.23e-44	no homolog					no homolog					*				ENA|LAUA01000016|LAUA01000016.1	WQ49_RS22040	-3.32791	8.18511e-07	37	428.868	Reduced	0.289555	FALSE	peptide ABC transporter ATP-binding protein	R	COG1123	BCAM2724
ENA|LAUA01000003|LAUA01000003.1	WQ49_RS10095	-6.66268	0.000843705	1	129.172	Reduced	9.64756e-07	TRUE	hypothetical protein	-	-	BCAS0233	N	1	1	1.17e-62	no homolog					no homolog					*				ENA|LAUA01000017|LAUA01000017.1	WQ49_RS28580	-3.32678	1.17006e-09	71	821.28	Reduced	0.290134	FALSE	dihydrolipoamide acetyltransferase	C	COG0508	BCAL2208
ENA|LAUA01000003|LAUA01000003.1	WQ49_RS10355	-7.79543	5.01706e-08	1	283.401	Reduced	1.42849e-09	TRUE	FMN-dependent NADH-azoreductase	I	COG1182	BCAS0186	N	1	1	1.04e-155	no homolog					no homolog					*	2	DEG10180241		ENA|LAUA01000016|LAUA01000016.1	WQ49_RS17585	-3.32457	0.00182552	17	197.191	Reduced	0.291269	FALSE	hypothetical protein	-	-	BCAM0773
ENA|LAUA01000003|LAUA01000003.1	WQ49_RS10530	-4.07807	0.00124457	11	215.871	Reduced	0.0473741	TRUE	hypothetical protein	-	-	BCAS0151	N	1	1	9.85e-104	no homolog					no homolog					*				ENA|LAUA01000001|LAUA01000001.1	WQ49_RS01600	-3.32314	2.43888e-10	73	842.23	Reduced	0.292003	FALSE	ornithine cyclodeaminase	E	COG2423	BCAL3157
ENA|LAUA01000003|LAUA01000003.1	WQ49_RS10745	-4.58044	1.62719e-07	16	443.552	Reduced	0.00925846	TRUE	succinylglutamate desuccinylase/aspartoacylase	R	COG3608	BCAS0109	N	1	1	0	BTH_II0012		0.574	0.9602	5.16e-120	BPSS0010		0.571	0.9602	2.13e-119	*				ENA|LAUA01000017|LAUA01000017.1	WQ49_RS29460	-3.31896	0.000133903	26	299.83	Reduced	0.294156	FALSE	hypothetical protein	FJ	COG0590	BCAL2045
ENA|LAUA01000003|LAUA01000003.1	WQ49_RS10785	-6.00666	0.0129306	1	81.9345	Reduced	2.57095e-05	TRUE	hypothetical protein	-	-	QU43_RS69175	N	1	1	9.34e-41	no homolog					no homolog					*				ENA|LAUA01000017|LAUA01000017.1	WQ49_RS27160	-3.31704	6.60295e-05	31	356.805	Reduced	0.295148	FALSE	quercetin 2,3-dioxygenase	R	COG1741	BCAL2608
ENA|LAUA01000003|LAUA01000003.1	WQ49_RS10800	-4.89177	1.30613e-07	12	413.724	Reduced	0.00297423	TRUE	ribokinase	G	COG0524	BCAS0100	N	0.997	1	0	BTH_I2471		0.548	0.9643	1.9e-77	BPSL1830		0.552	0.9643	1.3e-72	*	2	DEG10260087		ENA|LAUA01000002|LAUA01000002.1	WQ49_RS06195	-3.3089	3.72659e-05	35	400.428	Reduced	0.299363	FALSE	dimethyl sulfoxide reductase subunit C	R	COG0693	BCAM2110
ENA|LAUA01000003|LAUA01000003.1	WQ49_RS11175	-4.23095	3.85553e-07	20	434.576	Reduced	0.0296676	TRUE	eutB	E	COG1171	BCAS0025	N	1	1	0	BTH_I1524		0.35	0.9783	2.51e-44	BPSL0633		0.389	0.9009	1.18e-44	*	6	DEG10270292		ENA|LAUA01000002|LAUA01000002.1	WQ49_RS06280	-3.30406	4.97311e-05	35	399.096	Reduced	0.301877	FALSE	trpC	E	COG0134	BCAM2125
ENA|LAUA01000003|LAUA01000003.1	WQ49_RS11285	-7.91964	6.03979e-09	1	308.887	Reduced	6.55054e-10	TRUE	chromosome partitioning protein	D	COG1192	BCAS0003	E	1	1	1.72e-174	BTH_II2371	E	0.4	0.9177	3.34e-44	BPSS2349		0.395	0.9177	1.56e-42		1	DEG10240405		ENA|LAUA01000016|LAUA01000016.1	WQ49_RS18385	-3.29879	9.33837e-06	32	363.63	Reduced	0.304629	FALSE	ABC transporter	E	COG0411	BCAM0612
ENA|LAUA01000003|LAUA01000003.1	WQ49_RS11290	-8.51675	4.30448e-13	1	467.332	Reduced	1.28912e-11	TRUE	chromosome partitioning protein ParB	K	COG1475	BCAS0002	E	1	1	0	BTH_II2372	E	0.307	0.8397	5.89e-45	BPSS2350		0.316	0.8397	1.79e-44		8	DEG10240406		ENA|LAUA01000003|LAUA01000003.1	WQ49_RS11190	-3.29455	1.29141e-06	55	622.376	Reduced	0.306843	FALSE	2-methylcitrate dehydratase	R	COG2079	BCAS0022
ENA|LAUA01000003|LAUA01000003.1	WQ49_RS11295	-8.84553	7.26276e-16	1	586.97	Reduced	1.3054e-12	TRUE	initiator RepB protein	L	COG5527	BCAS0001	E	1	1	0	BTH_II2373		0.325	0.9406	4.39e-54	BPSS2351		0.33	0.9406	1.18e-54					ENA|LAUA01000001|LAUA01000001.1	WQ49_RS02460	-3.29317	1.63155e-10	77	870.076	Reduced	0.307568	FALSE	fructose 1,6-bisphosphatase	G	COG0158	BCAL2994	E
ENA|LAUA01000003|LAUA01000003.1	WQ49_RS11335	-6.09224	0.0105969	1	86.948	Reduced	1.70996e-05	TRUE	hypothetical protein	-	-	QU43_RS72505	N	1	1	1.49e-42	no homolog					no homolog					*				ENA|LAUA01000016|LAUA01000016.1	WQ49_RS18765	-3.29253	1.52503e-08	53	598.953	Reduced	0.307904	FALSE	amidase	J	COG0154	BCAM0538
ENA|LAUA01000004|LAUA01000004.1	WQ49_RS11525	-7.60087	7.80717e-25	5	1141.57	Reduced	4.72071e-09	TRUE	hypothetical protein	M	COG2821	BCAL0403	N	1	1	0	BTH_I2905		0.879	0.8268	0	BPSL3046		0.869	0.8585	0	*	2	DEG10260056		ENA|LAUA01000009|LAUA01000009.1	WQ49_RS14240	-3.29071	0.022109	14	158.827	Reduced	0.308858	FALSE	hypothetical protein	-	-
ENA|LAUA01000004|LAUA01000004.1	WQ49_RS11570	-9.37209	1.99039e-21	1	845.587	Reduced	2.75335e-14	TRUE	uracil-DNA glycosylase	L	COG0692	BCAL0394	LB	1	1	0	BTH_I2914	E	0.725	0.9672	3.2e-149	BPSL3055	E	0.86	0.7738	1.54e-152		5	DEG10240306		ENA|LAUA01000001|LAUA01000001.1	WQ49_RS00275	-3.29016	2.75075e-07	49	552.917	Reduced	0.309148	FALSE	histone	-	-	QU43_RS73000
ENA|LAUA01000004|LAUA01000004.1	WQ49_RS11590	-9.74495	3.10302e-26	1	1094.99	Reduced	1.55431e-15	TRUE	ubiquinone biosynthesis hydroxylase UbiH	HC	COG0654	BCAL0388	E	1	1	0	BTH_RS27070		0.842	1	0	BPSL3059		0.837	1	0		26	DEG10030498		ENA|LAUA01000017|LAUA01000017.1	WQ49_RS29420	-3.28146	2.1175e-05	35	392.886	Reduced	0.313727	FALSE	sulfonate ABC transporter ATP-binding lipoprotein	P	COG1116	BCAL2053
ENA|LAUA01000004|LAUA01000004.1	WQ49_RS11660	-9.87996	5.01489e-28	1	1202.41	Reduced	4.44089e-16	TRUE	glutamyl-tRNA reductase	H	COG0373	BCAL0375	E	1	1	0	BTH_I2929	E	0.921	1	0	BPSL3072		0.923	0.9954	0		15	DEG10240307		ENA|LAUA01000016|LAUA01000016.1	WQ49_RS20890	-3.27902	6.11153e-05	28	313.994	Reduced	0.315014	FALSE	chemotaxis protein CheY	TK	COG0745	BCAM0111
ENA|LAUA01000004|LAUA01000004.1	WQ49_RS11665	-6.72212	9.27284e-20	8	985.446	Reduced	7.03903e-07	TRUE	prfA	J	COG0216	BCAL0374	E	1	1	0	BTH_I2930	E	0.925	1	0	BPSL3073		0.922	1	0		63	DEG10240308		ENA|LAUA01000017|LAUA01000017.1	WQ49_RS25225	-3.27728	3.32059e-06	44	492.201	Reduced	0.315937	FALSE	sugar isomerase KpsF/GutQ family	M	COG0794	BCAL0818	E
ENA|LAUA01000004|LAUA01000004.1	WQ49_RS11880	-5.93232	3.47861e-11	8	569.952	Reduced	3.64586e-05	TRUE	glutathione S-transferase	O	COG0625	BCAL0331	E	1	1	3.06e-152	BTH_I2974	E	0.985	1	1.01e-150	BPSL3120	E	0.985	1	1.08e-150		4	DEG10350392		ENA|LAUA01000003|LAUA01000003.1	WQ49_RS09665	-3.26668	4.66542e-11	101	1120.15	Reduced	0.32156	FALSE	carbon monoxide dehydrogenase	C	COG1529	BCAS0319
ENA|LAUA01000004|LAUA01000004.1	WQ49_RS11910	-9.14698	2.00723e-18	1	723.399	Reduced	1.4766e-13	TRUE	preprotein translocase subunit TatC	U	COG0805	BCAL0325	N	1	1	0	BTH_I2980		0.888	0.9771	1.36e-149	BPSL3126		0.877	0.9924	3.91e-149	*	12	DEG10260094		ENA|LAUA01000003|LAUA01000003.1	WQ49_RS09690	-3.26092	0.00200119	21	232.829	Reduced	0.324631	FALSE	flavin reductase	R	COG1853	BCAS0314
ENA|LAUA01000004|LAUA01000004.1	WQ49_RS11920	-4.91395	0.000298127	6	211.888	Reduced	0.00273401	TRUE	tatA	U	COG1826	BCAL0323	N	1	1	2.64e-52	BTH_I2982		0.883	1	2.18e-45	BPSL3128		0.883	1	4.41e-45	*				ENA|LAUA01000002|LAUA01000002.1	WQ49_RS05750	-3.25544	2.32988e-08	69	759.648	Reduced	0.327561	FALSE	ribonucleotide-diphosphate reductase subunit alpha	G	COG1129	BCAM2017
ENA|LAUA01000004|LAUA01000004.1	WQ49_RS12075	-4.16537	1.79691e-07	25	518.53	Reduced	0.0363854	TRUE	2'-5' RNA ligase	J	COG1514	BCAL0292	N	1	1	8.58e-130	BTH_I3011		0.543	0.9149	3.54e-51	BPSL3156		0.549	0.9149	4.79e-51	*				ENA|LAUA01000001|LAUA01000001.1	WQ49_RS00360	-3.24946	7.55278e-05	32	351.416	Reduced	0.330765	FALSE	hypothetical protein	-	-	BCAL3410
ENA|LAUA01000004|LAUA01000004.1	WQ49_RS12135	-5.82851	1.53348e-17	15	988.312	Reduced	5.89219e-05	TRUE	3-dehydroquinate synthase	E	COG0337	BCAL0280	LB	1	1	0	BTH_I3023		0.897	1	0	BPSL3168		0.9	1	0	*	12	DEG10130454		ENA|LAUA01000017|LAUA01000017.1	WQ49_RS30935	-3.23818	0.000124064	31	337.822	Reduced	0.33684	FALSE	hypothetical protein	-	-	BCAL1757
ENA|LAUA01000004|LAUA01000004.1	WQ49_RS12205	-8.89032	7.33408e-16	1	605.486	Reduced	9.48797e-13	TRUE	GTP-binding protein	R	COG0218	BCAL0265	E	1	1	1.19e-167	BTH_I3037	E	0.895	1	8.46e-150	BPSL3182		0.886	1	3.49e-149		33	DEG10240311		ENA|LAUA01000002|LAUA01000002.1	WQ49_RS07555	-3.23688	5.9491e-05	37	402.625	Reduced	0.337542	FALSE	hypothetical protein	-	-	QU43_RS66260
ENA|LAUA01000004|LAUA01000004.1	WQ49_RS12210	-4.67989	2.89623e-13	31	917.837	Reduced	0.00650366	TRUE	delta-aminolevulinic acid dehydratase	H	COG0113	BCAL0264	E	1	1	0	BTH_I3038		0.931	1	0	BPSL3183		0.928	1	0		18	DEG10360317		ENA|LAUA01000004|LAUA01000004.1	WQ49_RS12250	-3.2368	0.0658368	10	109.578	Reduced	0.337586	FALSE	50S ribosomal protein L36	J	COG0257	BCAL0256	E
ENA|LAUA01000004|LAUA01000004.1	WQ49_RS12225	-8.17285	1.69668e-09	1	368.189	Reduced	1.28423e-10	TRUE	50S ribosomal protein L17	J	COG0203	BCAL0261	LB	1	1	4.5e-93	BTH_I3041	E	0.985	1	2.79e-92	BPSL3186		0.985	1	2.99e-92		29	DEG10240312		ENA|LAUA01000003|LAUA01000003.1	WQ49_RS10815	-3.23139	1.9552e-05	42	455.16	Reduced	0.340506	FALSE	cobalamin biosynthesis protein	R	COG0523	BCAS0097
ENA|LAUA01000004|LAUA01000004.1	WQ49_RS12230	-9.47587	2.01555e-22	1	908.673	Reduced	1.26565e-14	TRUE	DNA-directed RNA polymerase subunit alpha	K	COG0202	BCAL0260	E	1	1	0	BTH_I3042	E	0.988	1	0	BPSL3187	E	0.985	1	0		38	DEG10240313		ENA|LAUA01000003|LAUA01000003.1	WQ49_RS09755	-3.23071	0.00308079	22	238.804	Reduced	0.340877	FALSE	peptidase A24	OU	COG4960	BCAS0301
ENA|LAUA01000004|LAUA01000004.1	WQ49_RS12235	-8.81196	9.17785e-15	1	573.479	Reduced	1.65601e-12	TRUE	30S ribosomal protein S4	J	COG0522	BCAL0259	E	1	1	4.9e-154	BTH_I3043	E	0.966	1	3.33e-151	BPSL3188	E	0.966	1	6.05e-150		36	DEG10240314		ENA|LAUA01000016|LAUA01000016.1	WQ49_RS20855	-3.22839	5.68515e-08	54	583.678	Reduced	0.342132	FALSE	hypothetical protein	-	-	BCAM0118
ENA|LAUA01000004|LAUA01000004.1	WQ49_RS12240	-8.17961	1.36826e-09	1	369.901	Reduced	1.22871e-10	TRUE	30S ribosomal protein S11	J	COG0100	BCAL0258	E	1	1	9.8e-96	BTH_I3044	E	1	1	8.07e-96	BPSL3189		1	1	8.65e-96		34	DEG10240315		ENA|LAUA01000014|LAUA01000014.1	WQ49_RS14635	-3.21444	0.0298751	10	107.885	Reduced	0.349713	FALSE	5-carboxymethyl-2-hydroxymuconate isomerase	E	COG3232	BCAM1370
ENA|LAUA01000004|LAUA01000004.1	WQ49_RS12260	-9.92877	1.08594e-29	1	1243.82	Reduced	4.44089e-16	TRUE	secY	U	COG0201	BCAL0254	E	1	1	0	BTH_I3048	E	0.973	1	0	BPSL3193	E	0.976	1	0		38	DEG10240319		ENA|LAUA01000002|LAUA01000002.1	WQ49_RS04215	-3.2123	0.0001409	35	374.468	Reduced	0.350881	FALSE	GCN5 family acetyltransferase	-	-	BCAM1703
ENA|LAUA01000004|LAUA01000004.1	WQ49_RS12265	-4.74505	1.26942e-06	13	404.572	Reduced	0.00513475	TRUE	50S ribosomal protein L15	J	COG0200	BCAL0253	E	1	1	2.95e-98	BTH_I3049	E	0.986	1	2.33e-97	BPSL3194	E	0.986	1	1.31e-96		32	DEG10240320		ENA|LAUA01000017|LAUA01000017.1	WQ49_RS27500	-3.20658	0.0501832	9	96.682	Reduced	0.354002	FALSE	hypothetical protein	-	-	BCAL2414
ENA|LAUA01000004|LAUA01000004.1	WQ49_RS12275	-8.55455	5.60361e-13	1	479.738	Reduced	9.95337e-12	TRUE	30S ribosomal protein S5	J	COG0098	BCAL0251	E	1	1	2.33e-123	BTH_I3051	E	0.977	1	1.03e-120	BPSL3196	E	0.983	1	1.83e-121		38	DEG10350398		ENA|LAUA01000017|LAUA01000017.1	WQ49_RS28130	-3.20618	0.00247821	20	213.526	Reduced	0.354219	FALSE	biopolymer transporter ExbD	U	COG0848	BCAL2293	E
ENA|LAUA01000004|LAUA01000004.1	WQ49_RS12285	-5.89971	1.27399e-09	7	488.451	Reduced	4.24335e-05	TRUE	50S ribosomal protein L6	J	COG0097	BCAL0249	E	1	1	7.2e-128	BTH_I3053	E	0.955	1	2.66e-123	BPSL3198	E	0.972	1	1.62e-125		39	DEG10350399		ENA|LAUA01000001|LAUA01000001.1	WQ49_RS01805	-3.20054	1.81115e-12	102	1080.55	Reduced	0.357306	FALSE	polysaccharide biosynthesis protein	R	COG2244	BCAL3114
ENA|LAUA01000004|LAUA01000004.1	WQ49_RS12290	-8.17221	5.8163e-10	1	368.029	Reduced	1.28967e-10	TRUE	30S ribosomal protein S8	J	COG0096	BCAL0248	E	1	1	4.45e-93	BTH_I3054	E	0.969	1	5.84e-91	BPSL3199		0.969	1	6.26e-91		33	DEG10240325		ENA|LAUA01000001|LAUA01000001.1	WQ49_RS01790	-3.20013	3.04058e-10	83	879.181	Reduced	0.357529	FALSE	UDP-glucose 4-epimerase	M	COG1087	BCAL3117
ENA|LAUA01000004|LAUA01000004.1	WQ49_RS12295	-7.77038	7.47457e-08	1	278.531	Reduced	1.66909e-09	TRUE	30S ribosomal protein S14	J	COG0199	BCAL0247	E	1	1	5e-69	BTH_I3055		0.881	1	3.53e-61	BPSL3200		0.881	1	3.78e-61		22	DEG10130419		ENA|LAUA01000002|LAUA01000002.1	WQ49_RS06220	-3.19576	3.94172e-07	64	676.121	Reduced	0.359922	FALSE	MFS transporter	G	COG2211	BCAM2113
ENA|LAUA01000004|LAUA01000004.1	WQ49_RS12300	-8.61623	4.86999e-13	1	500.693	Reduced	6.50924e-12	TRUE	50S ribosomal protein L5	J	COG0094	BCAL0246	E	1	1	2.53e-129	BTH_I3056	E	0.989	1	4.64e-129	BPSL3201	E	0.994	1	3.58e-129		35	DEG10350400		ENA|LAUA01000016|LAUA01000016.1	WQ49_RS20355	-3.19443	0.012661	13	138.026	Reduced	0.360651	FALSE	hypothetical protein	-	-	BCAM0213
ENA|LAUA01000004|LAUA01000004.1	WQ49_RS12310	-8.0646	4.17988e-09	1	341.583	Reduced	2.59427e-10	TRUE	50S ribosomal protein L14	J	COG0093	BCAL0244	E	1	1	3.84e-85	BTH_I3058	E	0.984	1	2.33e-84	BPSL3203		0.984	1	2.5e-84		30	DEG10240328		ENA|LAUA01000016|LAUA01000016.1	WQ49_RS18795	-3.19426	0.0010639	20	211.768	Reduced	0.360747	FALSE	hypothetical protein	-	-	BCAM0532
ENA|LAUA01000004|LAUA01000004.1	WQ49_RS12320	-7.145	6.05295e-05	1	180.502	Reduced	6.86363e-08	TRUE	50S ribosomal protein L29	J	COG0255	BCAL0242	E	1	1	6.27e-40	BTH_I3060	E	0.969	1	4.5e-39	BPSL3205		0.969	1	4.82e-39		10	DEG10240329		ENA|LAUA01000001|LAUA01000001.1	WQ49_RS00370	-3.18571	2.13904e-10	84	880.934	Reduced	0.365441	FALSE	2-dehydro-3-deoxygalactonokinase	G	COG3734	BCAL3408
ENA|LAUA01000004|LAUA01000004.1	WQ49_RS12325	-8.22163	4.2073e-10	1	380.842	Reduced	9.3253e-11	TRUE	50S ribosomal protein L16	J	COG0197	BCAL0241	E	1	1	1.4e-98	BTH_I3061	E	0.971	1	1.7e-96	BPSL3206		0.971	1	1.82e-96		36	DEG10240330		ENA|LAUA01000017|LAUA01000017.1	WQ49_RS26015	-3.18515	0.00138222	25	262.798	Reduced	0.365751	FALSE	N5-carboxyaminoimidazole ribonucleotide mutase	F	COG0041	BCAL2837
ENA|LAUA01000004|LAUA01000004.1	WQ49_RS12330	-9.19064	2.64748e-17	1	745.633	Reduced	1.07025e-13	TRUE	30S ribosomal protein S3	J	COG0092	BCAL0240	E	1	1	0	BTH_I3062	E	0.977	1	0	BPSL3207	E	0.985	1	0		38	DEG10350401		ENA|LAUA01000017|LAUA01000017.1	WQ49_RS29415	-3.1851	4.59413e-06	47	493.137	Reduced	0.36578	FALSE	PBS lyase	C	COG1413	BCAL2054	E
ENA|LAUA01000004|LAUA01000004.1	WQ49_RS12335	-7.89283	6.71954e-08	1	303.209	Reduced	7.75926e-10	TRUE	50S ribosomal protein L22	J	COG0091	BCAL0239a	E	1	1	1.62e-76	BTH_I3063		1	1	1.34e-76	BPSL3208		1	1	1.43e-76		31	DEG10290037		ENA|LAUA01000017|LAUA01000017.1	WQ49_RS32220	-3.18281	3.88035e-10	84	879.187	Reduced	0.367042	FALSE	RNA pseudouridylate synthase	J	COG1187	BCAL1504
ENA|LAUA01000004|LAUA01000004.1	WQ49_RS12340	-7.62214	1.06491e-06	1	251.31	Reduced	4.14881e-09	TRUE	30S ribosomal protein S19	J	COG0185	BCAL0238	E	1	1	6.27e-65	BTH_I3064	E	1	1	5.17e-65	BPSL3209		1	1	5.54e-65		29	DEG10240332		ENA|LAUA01000003|LAUA01000003.1	WQ49_RS10915	-3.18254	0.000105182	36	377.295	Reduced	0.367187	FALSE	alpha/beta hydrolase	R	COG0596	BCAS0077
ENA|LAUA01000004|LAUA01000004.1	WQ49_RS12345	-9.23073	1.84736e-17	1	766.631	Reduced	7.9492e-14	TRUE	50S ribosomal protein L2	J	COG0090	BCAL0237	E	1	1	0	BTH_I3065	E	0.942	1	0	BPSL3210	E	0.945	1	0		37	DEG10350402		ENA|LAUA01000017|LAUA01000017.1	WQ49_RS27775	-3.16277	3.67917e-05	37	382.452	Reduced	0.378097	FALSE	hypothetical protein	-	-	BCAL2362
ENA|LAUA01000004|LAUA01000004.1	WQ49_RS12350	-7.84689	1.14588e-07	1	293.693	Reduced	1.0358e-09	TRUE	rplW	J	COG0089	BCAL0236	E	1	1	9.03e-73	BTH_I3066	E	1	1	7.44e-73	BPSL3211		1	1	7.98e-73		23	DEG10240334		ENA|LAUA01000016|LAUA01000016.1	WQ49_RS18120	-3.15443	0.00796766	16	164.994	Reduced	0.382717	FALSE	BON domain protein	R	COG2823	BCAM0664
ENA|LAUA01000004|LAUA01000004.1	WQ49_RS12355	-8.81638	1.04835e-14	1	575.239	Reduced	1.60516e-12	TRUE	50S ribosomal protein L4	J	COG0088	BCAL0235a	E	1	1	8.08e-156	BTH_I3067	E	0.966	1	6.14e-153	BPSL3212	E	0.966	1	6.57e-153		38	DEG10350403		ENA|LAUA01000017|LAUA01000017.1	WQ49_RS29675	-3.15308	2.82673e-07	59	605.177	Reduced	0.383463	FALSE	MFS transporter	-	-	BCAL2003
ENA|LAUA01000004|LAUA01000004.1	WQ49_RS12360	-7.3804	2.75701e-13	3	596.162	Reduced	1.76068e-08	TRUE	50S ribosomal protein L3	J	COG0087	BCAL0234	E	1	1	1.2e-156	BTH_I3068	E	0.935	1	1.19e-147	BPSL3213	E	0.944	1	8.12e-149		38	DEG10350404		ENA|LAUA01000017|LAUA01000017.1	WQ49_RS25305	-3.14793	0.0598143	10	103.031	Reduced	0.386322	FALSE	membrane protein	-	-	BCAL0834
ENA|LAUA01000004|LAUA01000004.1	WQ49_RS12375	-7.23545	6.00994e-37	11	1927.03	Reduced	4.09172e-08	TRUE	fusA	J	COG0480	BCAL0231	E	1	1	0	BTH_I3071		0.981	1	0	BPSL3216	E	0.981	1	0		48	DEG10350406		ENA|LAUA01000014|LAUA01000014.1	WQ49_RS15615	-3.14676	1.80179e-05	37	378.255	Reduced	0.386968	FALSE	GABA permease	E	COG1113	BCAM1173
ENA|LAUA01000004|LAUA01000004.1	WQ49_RS12380	-4.86076	2.07216e-07	13	438.372	Reduced	0.0033433	TRUE	30S ribosomal protein S7	J	COG0049	BCAL0230	E	1	1	3.01e-112	BTH_I3072	E	0.994	1	4.74e-112	BPSL3217	E	0.994	1	5.08e-112		35	DEG10350407		ENA|LAUA01000002|LAUA01000002.1	WQ49_RS06955	-3.13683	0.0003226	35	355.411	Reduced	0.392485	FALSE	hypothetical protein	-	-	BCAM2257
ENA|LAUA01000004|LAUA01000004.1	WQ49_RS12385	-8.09731	6.79909e-09	1	349.392	Reduced	2.09984e-10	TRUE	30S ribosomal protein S12	J	COG0048	BCAL0229	E	1	1	2.29e-91	BTH_I3073	E	0.992	1	1.32e-90	BPSL3218		0.992	1	1.41e-90		34	DEG10240339		ENA|LAUA01000003|LAUA01000003.1	WQ49_RS09815	-3.13583	8.69962e-07	63	638.482	Reduced	0.393041	FALSE	MFS transporter	-	-	BCAS0289
ENA|LAUA01000004|LAUA01000004.1	WQ49_RS12395	-10.088	2.15439e-86	3	3895.11	Reduced	0	TRUE	DNA-directed RNA polymerase subunit beta'	K	COG0086	BCAL0227	E	0.999	1	0	BTH_I3075	E	0.981	0.9986	0	BPSL3220	E	0.977	0.9986	0		37	DEG10240340		ENA|LAUA01000017|LAUA01000017.1	WQ49_RS28745	-3.1347	0.00374423	21	213.322	Reduced	0.393667	FALSE	cell division protein FtsB	D	COG2919	BCAL2178
ENA|LAUA01000004|LAUA01000004.1	WQ49_RS12400	-11.5256	2.13037e-85	1	3762.47	Reduced	0	TRUE	rpoB	K	COG0085	BCAL0226	E	0.999	1	0	BTH_I3076	E	0.971	1	0	BPSL3221	E	0.973	1	0		38	DEG10350409		ENA|LAUA01000002|LAUA01000002.1	WQ49_RS03840	-3.1294	1.89912e-06	58	585.293	Reduced	0.396614	FALSE	acyl-CoA dehydrogenase	I	COG1960	BCAM1631
ENA|LAUA01000004|LAUA01000004.1	WQ49_RS12405	-8.10441	2.1657e-09	1	351.111	Reduced	2.00536e-10	TRUE	rplL	J	COG0222	BCAL0225	E	1	1	8.84e-78	BTH_I3077	E	0.952	1	5.15e-51	BPSL3222		0.918	0.8871	8.64e-49		30	DEG10240342		ENA|LAUA01000016|LAUA01000016.1	WQ49_RS20330	-3.1275	3.54573e-15	129	1298.86	Reduced	0.397673	FALSE	histidine kinase	T	COG0642	BCAM0218
ENA|LAUA01000004|LAUA01000004.1	WQ49_RS12410	-8.50782	5.4392e-12	1	464.44	Reduced	1.37022e-11	TRUE	50S ribosomal protein L10	J	COG0244	BCAL0224	E	1	1	1.19e-116	BTH_I3078	E	0.976	1	2.98e-114	BPSL3223	E	0.97	1	1.73e-113		26	DEG10240343		ENA|LAUA01000002|LAUA01000002.1	WQ49_RS03635	-3.12542	0.000613999	32	322.472	Reduced	0.398831	FALSE	DNA-binding protein	S	COG2964	BCAM1590
ENA|LAUA01000004|LAUA01000004.1	WQ49_RS12415	-8.97627	3.89826e-16	1	642.684	Reduced	5.12035e-13	TRUE	50S ribosomal protein L1	J	COG0081	BCAL0223	E	1	1	8.51e-168	BTH_I3079	E	0.97	1	1.25e-163	BPSL3224		0.97	1	1.34e-163		26	DEG10240344		ENA|LAUA01000017|LAUA01000017.1	WQ49_RS28345	-3.1254	0.190655	6	61.239	Reduced	0.398841	FALSE	MFS transporter	-	-	QU43_RS47885
ENA|LAUA01000004|LAUA01000004.1	WQ49_RS12420	-8.32598	1.50678e-10	1	409.425	Reduced	4.67109e-11	TRUE	50S ribosomal protein L11	J	COG0080	BCAL0222	E	1	1	1.35e-101	BTH_I3080	E	0.979	1	1.5e-100	BPSL3225	E	0.979	1	1.61e-100		31	DEG10350411		ENA|LAUA01000017|LAUA01000017.1	WQ49_RS33005	-3.11631	9.21622e-05	36	360.346	Reduced	0.403906	FALSE	transcriptional regulator	TK	COG0745	BCAL1350	E
ENA|LAUA01000004|LAUA01000004.1	WQ49_RS12425	-8.64616	2.36175e-13	1	511.198	Reduced	5.29066e-12	TRUE	transcription antitermination protein NusG	K	COG0250	BCAL0221	E	1	1	5.03e-135	BTH_I3081	E	0.984	1	7.43e-134	BPSL3226	E	0.984	1	7.96e-134		28	DEG10350412		ENA|LAUA01000002|LAUA01000002.1	WQ49_RS03905	-3.11522	4.05325e-06	53	529.663	Reduced	0.404513	FALSE	3-ketosteroid-9-alpha-hydroxylase reductase subunit	C	COG1018	BCAM1644
ENA|LAUA01000004|LAUA01000004.1	WQ49_RS12430	-5.65199	6.82473e-07	6	353.488	Reduced	0.000130551	TRUE	preprotein translocase subunit SecE	U	COG0690	BCAL0220	E	1	1	2.58e-87	BTH_I3082	E	0.865	1	3.67e-67	BPSL3227		0.865	1	6.74e-61		2	DEG10240347		ENA|LAUA01000003|LAUA01000003.1	WQ49_RS09060	-3.11235	0.000890407	31	309.595	Reduced	0.406109	FALSE	polar amino acid ABC transporter permease	E	COG0765	BCAS0576
ENA|LAUA01000007|LAUA01000007.1	WQ49_RS12800	-4.46668	7.24412e-07	13	333.555	Reduced	0.0137093	TRUE	general secretion pathway protein GspC	-	-	BCAL3524	N	1	1	2.27e-95	BTH_I0010		0.794	1	1.51e-76	BPSL0010		0.816	1	2.3e-77	*				ENA|LAUA01000003|LAUA01000003.1	WQ49_RS10535	-3.10997	0.20618	6	60.6015	Reduced	0.407437	FALSE	membrane protein	-	-
ENA|LAUA01000007|LAUA01000007.1	WQ49_RS12830	-7.48545	1.56048e-07	1	228.582	Reduced	9.45096e-09	TRUE	DNA-binding protein HU-alpha	L	COG0776	BCAL3530	E	1	1	7.95e-62	BTH_I0004		0.989	1	1.68e-61	BPSL0004		0.989	1	1.81e-61		12	DEG10170193		ENA|LAUA01000016|LAUA01000016.1	WQ49_RS18135	-3.10614	1.05581e-06	49	486.703	Reduced	0.40957	FALSE	acyl-CoA transferase	C	COG1804	BCAM0661
ENA|LAUA01000007|LAUA01000007.1	WQ49_RS12975	-7.66754	1.51098e-22	3	727.471	Reduced	3.14525e-09	TRUE	chromosome partitioning protein ParB	K	COG1475	BCAL0027	E	1	1	0	BTH_I3317	E	0.956	0.9899	0	BPSL3405	E	0.963	0.9899	0		15	DEG10350423		ENA|LAUA01000007|LAUA01000007.1	WQ49_RS13605	-3.10289	2.28898e-10	89	881.222	Reduced	0.411382	FALSE	nitronate monooxygenase	R	COG2070	BCAL0150
ENA|LAUA01000007|LAUA01000007.1	WQ49_RS12990	-9.06716	6.81885e-22	1	684.466	Reduced	2.64899e-13	TRUE	ATP synthase subunit A	C	COG0356	BCAL0030	E	1	1	0	BTH_I3314	E	0.943	1	0	BPSL3402	E	0.94	1	0		16	DEG10350421		ENA|LAUA01000017|LAUA01000017.1	WQ49_RS32005	-3.10281	8.53827e-06	47	465.786	Reduced	0.411431	FALSE	sugar kinase	G	COG0524	BCAL1547
ENA|LAUA01000007|LAUA01000007.1	WQ49_RS12995	-7.42866	2.67463e-07	1	219.748	Reduced	1.32446e-08	TRUE	F0F1 ATP synthase subunit C	C	COG0636	BCAL0031	E	1	1	3.72e-57	BTH_I3313	E	0.989	1	1.46e-56	BPSL3401		0.989	1	1.23e-56		5	DEG10240361		ENA|LAUA01000002|LAUA01000002.1	WQ49_RS04120	-3.09982	5.31202e-12	133	1313.62	Reduced	0.413095	FALSE	nitrite reductase	C	COG1251	BCAM1685
ENA|LAUA01000007|LAUA01000007.1	WQ49_RS13000	-8.22482	1.35928e-12	1	381.69	Reduced	9.13125e-11	TRUE	ATP synthase subunit b	C	COG0711	BCAL0032	E	1	1	7.48e-107	BTH_I3312	E	0.955	1	1.07e-102	BPSL3400	E	0.952	0.9359	1.04e-94		11	DEG10240360		ENA|LAUA01000003|LAUA01000003.1	WQ49_RS08965	-3.09879	3.31057e-05	47	464.499	Reduced	0.413667	FALSE	deoxyribose mutarotase	-	-	BCAS0596
ENA|LAUA01000007|LAUA01000007.1	WQ49_RS13005	-8.42102	3.58198e-14	1	437.325	Reduced	2.46896e-11	TRUE	ATP synthase subunit delta	C	COG0712	BCAL0033	E	1	1	2.04e-126	BTH_I3311	E	0.888	1	2.72e-111	BPSL3399		0.905	1	5.14e-114		10	DEG10240359		ENA|LAUA01000016|LAUA01000016.1	WQ49_RS18000	-3.09776	5.20886e-05	35	345.904	Reduced	0.414245	FALSE	hypothetical protein	-	-	BCAM0688
ENA|LAUA01000007|LAUA01000007.1	WQ49_RS13010	-7.72744	3.6946e-35	5	1246.3	Reduced	2.17702e-09	TRUE	ATP synthase subunit alpha	C	COG0056	BCAL0034	E	1	1	0	BTH_I3310	E	0.967	1	0	BPSL3398	E	0.965	1	0		55	DEG10240358		ENA|LAUA01000017|LAUA01000017.1	WQ49_RS34995	-3.09684	1.0695e-05	48	473.733	Reduced	0.414756	FALSE	hypothetical protein	M	COG2870	BCAL2945
ENA|LAUA01000007|LAUA01000007.1	WQ49_RS13015	-9.11656	3.72421e-22	1	708.291	Reduced	1.84741e-13	TRUE	ATP synthase subunit gamma	C	COG0224	BCAL0035	E	1	1	0	BTH_I3309	E	0.948	1	0	BPSL3397	E	0.952	1	0		24	DEG10350418		ENA|LAUA01000017|LAUA01000017.1	WQ49_RS31820	-3.09468	0.00442949	22	217.304	Reduced	0.415961	FALSE	hypothetical protein	-	-	BCAL1581
ENA|LAUA01000007|LAUA01000007.1	WQ49_RS13020	-5.8426	5.78841e-26	17	1130.15	Reduced	5.5233e-05	TRUE	ATP synthase F1, subunit beta	C	COG0055	BCAL0036	E	0.998	1	0	BTH_I3308	E	0.976	1	0	BPSL3396	E	0.976	1	0		54	DEG10350417		ENA|LAUA01000002|LAUA01000002.1	WQ49_RS04145	-3.07825	1.51955e-05	55	535.725	Reduced	0.425127	FALSE	nitrate ABC transporter substrate-binding protein	P	COG0715	BCAM1689
ENA|LAUA01000007|LAUA01000007.1	WQ49_RS13040	-6.15629	3.34114e-22	11	912	Reduced	1.25507e-05	TRUE	uroporphyrinogen decarboxylase	H	COG0407	BCAL0040	E	1	1	0	BTH_I3304	E	0.928	0.9627	0	BPSL3391	E	0.928	0.9653	0		22	DEG10350416		ENA|LAUA01000016|LAUA01000016.1	WQ49_RS18670	-3.07806	2.44728e-06	47	457.868	Reduced	0.425229	FALSE	nitrate ABC transporter substrate-binding protein	P	COG0715	BCAM0556
ENA|LAUA01000007|LAUA01000007.1	WQ49_RS13045	-7.30003	9.68615e-50	10	1833.84	Reduced	2.81628e-08	TRUE	primosome assembly protein PriA	L	COG1198	BCAL0041	E	1	1	0	BTH_I3303	E	0.826	1	0	BPSL3390	E	0.836	1	0		18	DEG10350415		ENA|LAUA01000001|LAUA01000001.1	WQ49_RS02065	-3.07052	0.000183131	34	329.757	Reduced	0.429435	FALSE	NUDIX hydrolase	-	-	BCAL3065
ENA|LAUA01000007|LAUA01000007.1	WQ49_RS13265	-7.36626	2.71109e-07	1	210.451	Reduced	1.91301e-08	TRUE	hypothetical protein	-	-	BCAL0083a	E	1	1	3.36e-54	no homolog					BPSL0130a		0.56	0.9882	5.35e-17					ENA|LAUA01000016|LAUA01000016.1	WQ49_RS22580	-3.07004	0.00506596	18	174.946	Reduced	0.429706	FALSE	hypothetical protein	-	-	BCAM2614
ENA|LAUA01000007|LAUA01000007.1	WQ49_RS13270	-7.30484	9.2989e-07	1	201.675	Reduced	2.73861e-08	TRUE	transcriptional regulator	-	-	BCAL0084	N	1	1	1.26e-56	no homolog					BPSL0138		0.915	1	1.05e-52	*				ENA|LAUA01000016|LAUA01000016.1	WQ49_RS18685	-3.0634	8.74869e-05	35	337.743	Reduced	0.433407	FALSE	ABC transporter permease	P	COG0600	BCAM0553
ENA|LAUA01000007|LAUA01000007.1	WQ49_RS13280	-8.06473	6.29478e-12	1	341.595	Reduced	2.59213e-10	TRUE	Cro/Cl family transcriptional regulator	-	-	BCAL0086	E	1	1	3.08e-98	no homolog					BPSL0141		0.407	0.6547	7.02e-13					ENA|LAUA01000003|LAUA01000003.1	WQ49_RS11415	-3.06327	5.87112e-05	44	424.325	Reduced	0.433478	FALSE	LysR family transcriptional regulator	K	COG0583	BCAS0752
ENA|LAUA01000007|LAUA01000007.1	WQ49_RS13375	-7.42061	4.5806e-07	1	218.525	Reduced	1.38904e-08	TRUE	membrane protein	-	-	BCAL0105	N	1	1	9.85e-59	BTH_II1344		0.625	0.8182	3.24e-22	BPSS1071		0.625	0.8182	3.48e-22	*				ENA|LAUA01000002|LAUA01000002.1	WQ49_RS03885	-3.0619	2.6782e-06	63	606.577	Reduced	0.434239	FALSE	acyltransferase	I	COG1835	BCAM1640
ENA|LAUA01000009|LAUA01000009.1	WQ49_RS13990	-9.27334	9.11105e-17	1	789.629	Reduced	5.79536e-14	TRUE	chromosome partitioning protein ParB	K	COG1475	pBCA002	E	1	1	0	no homolog					no homolog						1	DEG10240406		ENA|LAUA01000002|LAUA01000002.1	WQ49_RS05365	-3.06043	1.19737e-05	59	567.527	Reduced	0.435059	FALSE	pyruvate dehydrogenase	C	COG2609	BCAM1942
ENA|LAUA01000009|LAUA01000009.1	WQ49_RS13995	-8.74915	1.06614e-12	1	549.034	Reduced	2.57838e-12	TRUE	chromosome partitioning protein	D	COG1192	pBCA001	E	1	1	1.68e-165	no homolog					no homolog									ENA|LAUA01000004|LAUA01000004.1	WQ49_RS11915	-3.05511	7.95564e-05	52	498.486	Reduced	0.438023	FALSE	tatB	U	COG1826	BCAL0324
ENA|LAUA01000009|LAUA01000009.1	WQ49_RS14005	-7.32494	5.19441e-05	1	204.498	Reduced	2.43612e-08	TRUE	twitching motility protein PilT	S	COG4456	pBCA094	N	1	1	1.5e-53	no homolog					no homolog					*				ENA|LAUA01000014|LAUA01000014.1	WQ49_RS14780	-3.04414	0.0109624	16	152.832	Reduced	0.444132	FALSE	drug:proton antiporter	R	COG2153	BCAM1341
ENA|LAUA01000009|LAUA01000009.1	WQ49_RS14200	-4.41581	0.000607781	10	248.287	Reduced	0.0162731	TRUE	hypothetical protein	-	-	QU43_RS72785	N	1	1	5.81e-70	no homolog					no homolog					*				ENA|LAUA01000002|LAUA01000002.1	WQ49_RS06130	-3.03146	7.01575e-07	72	678.639	Reduced	0.451179	FALSE	glutamine synthetase	E	COG0174	BCAM2094
ENA|LAUA01000009|LAUA01000009.1	WQ49_RS14425	-9.29064	4.88978e-17	1	799.164	Reduced	5.08482e-14	TRUE	chromosome partitioning protein ParB	K	COG1475	pBCA002	E	1	1	0	no homolog					no homolog						1	DEG10240406		ENA|LAUA01000017|LAUA01000017.1	WQ49_RS26910	-3.02905	9.05237e-06	54	508.336	Reduced	0.452519	FALSE	threonine-phosphate decarboxylase	E	COG0079	BCAL2659	E
ENA|LAUA01000009|LAUA01000009.1	WQ49_RS14430	-8.77046	4.40345e-12	1	557.211	Reduced	2.21956e-12	TRUE	chromosome partitioning protein	D	COG1192	pBCA001	E	1	1	1.68e-165	no homolog					no homolog									ENA|LAUA01000003|LAUA01000003.1	WQ49_RS11205	-3.02665	0.000171076	41	385.533	Reduced	0.45385	FALSE	acyl-CoA dehydrogenase	S	COG3777	BCAS0019
ENA|LAUA01000014|LAUA01000014.1	WQ49_RS14675	-8.63446	1.04134e-17	1	507.066	Reduced	5.73763e-12	TRUE	cell division protein	M	COG0768	BCAM1362	LB	1	1	0	BTH_II1197	E	0.822	0.935	0	BPSS1219	E	0.831	0.935	0		57	DEG10350465		ENA|LAUA01000017|LAUA01000017.1	WQ49_RS27550	-3.02091	3.90352e-07	68	636.322	Reduced	0.457036	FALSE	membrane protein	-	-	BCAL2405
ENA|LAUA01000014|LAUA01000014.1	WQ49_RS14960	-5.97879	0.00777474	1	80.36	Reduced	2.93235e-05	TRUE	Fis family transcriptional regulator	-	-	BCAM1305	N	1	1	2.31e-67	no homolog					no homolog					*				ENA|LAUA01000017|LAUA01000017.1	WQ49_RS30865	-3.01437	3.81666e-05	44	410.182	Reduced	0.460655	FALSE	short-chain dehydrogenase	IQR	COG1028	BCAL1771
ENA|LAUA01000014|LAUA01000014.1	WQ49_RS15060	-6.04316	0.0038215	1	84.0385	Reduced	2.16217e-05	TRUE	hypothetical protein	-	-	BCAM1285	N	1	1	2.53e-66	BTH_II1107		0.524	0.7961	1.36e-17	BPSS1311A		0.505	0.9126	7e-18	*				ENA|LAUA01000002|LAUA01000002.1	WQ49_RS07310	-3.0088	6.89534e-07	77	714.394	Reduced	0.463742	FALSE	hypothetical protein	U	COG0823	BCAM2328
ENA|LAUA01000014|LAUA01000014.1	WQ49_RS15145	-5.6316	0.0228738	1	63.151	Reduced	0.00014287	TRUE	(2Fe-2S)-binding protein	C	COG0479	BCAM1268a	N	1	1	7.9e-51	BTH_RS10565		0.844	1	4.01e-42	BPSS0334		0.818	1	3.94e-38	*	1	DEG10430177		ENA|LAUA01000002|LAUA01000002.1	WQ49_RS03500	-3.00839	7.18983e-06	59	547.451	Reduced	0.463965	FALSE	alkanesulfonate monooxygenase	C	COG2141	BCAM1565
ENA|LAUA01000014|LAUA01000014.1	WQ49_RS15155	-4.14966	1.47328e-05	12	247.303	Reduced	0.0381812	TRUE	4-hydroxyproline 2-epimerase	E	COG3938	BCAM1267	N	1	1	0	BTH_II2067		0.855	1	0	BPSS0332		0.845	1	0	*				ENA|LAUA01000016|LAUA01000016.1	WQ49_RS20260	-2.99585	0.0145198	16	147.806	Reduced	0.470892	FALSE	ArsR family transcriptional regulator	K	COG0640	BCAM0233
ENA|LAUA01000014|LAUA01000014.1	WQ49_RS15825	-4.19139	3.515e-05	11	233.518	Reduced	0.0335745	TRUE	LysR family transcriptional regulator	K	COG0583	BCAM1131	N	1	1	0	BTH_II2178		0.736	0.9863	2.36e-139	BPSS0217		0.719	0.9623	3.9e-137	*				ENA|LAUA01000017|LAUA01000017.1	WQ49_RS30900	-2.99551	0.0124326	18	166.127	Reduced	0.471079	FALSE	hypothetical protein	-	-	BCAL1764
ENA|LAUA01000014|LAUA01000014.1	WQ49_RS16220	-5.9642	0.00561093	1	79.549	Reduced	3.14039e-05	TRUE	hypothetical protein	-	-	BCAM1050	LB	1	1	2.23e-66	no homolog					no homolog					*				ENA|LAUA01000017|LAUA01000017.1	WQ49_RS35060	-2.99493	0.000352074	36	331.269	Reduced	0.4714	FALSE	membrane protein	M	COG2885	BCAL2958
ENA|LAUA01000014|LAUA01000014.1	WQ49_RS16225	-5.66555	0.0222427	1	64.653	Reduced	0.000122921	TRUE	hypothetical protein	-	-	BCAM1046	N	1	1	8.12e-54	no homolog					no homolog					*				ENA|LAUA01000017|LAUA01000017.1	WQ49_RS34440	-2.99487	6.95889e-05	41	377.139	Reduced	0.471433	FALSE	trehalose-phosphatase	G	COG1877	BCAL1035
ENA|LAUA01000016|LAUA01000016.1	WQ49_RS16475	-4.37039	6.26934e-08	15	359.644	Reduced	0.0189233	TRUE	sporulation protein	-	-	BCAM0996	N	0.975	1	0	BTH_II0684		0.832	0.4596	1.35e-71	BPSS1694		0.708	0.8421	3.25e-82	*				ENA|LAUA01000001|LAUA01000001.1	WQ49_RS00340	-2.99105	2.80531e-18	195	1785.73	Reduced	0.473535	FALSE	ribonuclease II	K	COG0557	BCAL3414	E
ENA|LAUA01000016|LAUA01000016.1	WQ49_RS16480	-8.76464	1.77984e-19	1	554.957	Reduced	2.31237e-12	TRUE	folylpolyglutamate synthase	H	COG0285	BCAM0995	E	1	1	0	BTH_II0683	E	0.834	0.9817	0	BPSS1695		0.82	0.9817	0		27	DEG10240379		ENA|LAUA01000003|LAUA01000003.1	WQ49_RS08760	-2.98903	0.0453476	14	128.822	Reduced	0.474648	FALSE	hypothetical protein	-	-	BCAS0636
ENA|LAUA01000016|LAUA01000016.1	WQ49_RS16485	-8.17476	2.55208e-13	1	368.673	Reduced	1.26827e-10	TRUE	acetyl-CoA carboxylase carboxyltransferase subunit beta	I	COG0777	BCAM0994	E	1	1	0	BTH_II0682	E	0.966	1	0	BPSS1696		0.972	1	0		26	DEG10240378		ENA|LAUA01000002|LAUA01000002.1	WQ49_RS02975	-2.98662	0.000140846	44	402.363	Reduced	0.475977	FALSE	3-ketoacyl-ACP reductase	IQR	COG1028	BCAM1462
ENA|LAUA01000016|LAUA01000016.1	WQ49_RS16525	-8.54678	5.37508e-15	1	477.154	Reduced	1.04974e-11	TRUE	aspartate-semialdehyde dehydrogenase	E	COG0136	BCAM0986	E	1	1	0	BTH_II0675	E	0.949	1	0	BPSS1704		0.949	1	0		23	DEG10240377		ENA|LAUA01000002|LAUA01000002.1	WQ49_RS03275	-2.98552	1.28272e-05	62	566.187	Reduced	0.476582	FALSE	3,4-dihydroxy-2-butanone 4-phosphate synthase	H	COG0108	BCAM1524
ENA|LAUA01000016|LAUA01000016.1	WQ49_RS16580	-5.07812	4.27418e-05	5	198.537	Reduced	0.00144662	TRUE	AsnC family transcriptional regulator	K	COG1522	BCAM0977	N	1	1	8.84e-112	BTH_I1657		0.388	0.8182	2.25e-23	BPSL2496		0.388	0.8182	2.41e-23	*				ENA|LAUA01000002|LAUA01000002.1	WQ49_RS05525	-2.98528	1.95662e-06	68	620.773	Reduced	0.476714	FALSE	sugar ABC transporter substrate-binding protein	G	COG1653	BCAM1973
ENA|LAUA01000016|LAUA01000016.1	WQ49_RS16615	-7.87996	3.09837e-10	1	300.503	Reduced	8.41472e-10	TRUE	sdhB	C	COG0479	BCAM0970	LB	1	1	9.46e-178	BTH_II0663	E	0.948	1	7.72e-170	BPSS1717		0.953	1	2.01e-170		11	DEG10240374		ENA|LAUA01000001|LAUA01000001.1	WQ49_RS01035	-2.98378	1.08827e-16	183	1667.45	Reduced	0.477538	FALSE	dnaK	O	COG0443	BCAL3270	E
ENA|LAUA01000016|LAUA01000016.1	WQ49_RS16620	-9.19847	3.45855e-25	1	749.676	Reduced	1.0103e-13	TRUE	succinate dehydrogenase flavoprotein subunit	C	COG1053	BCAM0969	E	1	1	0	BTH_II0662	E	0.959	1	0	BPSS1718	E	0.953	1	0		27	DEG10240373		ENA|LAUA01000016|LAUA01000016.1	WQ49_RS20380	-2.98272	0.00185729	24	219.28	Reduced	0.478118	FALSE	protein-tyrosine phosphatase	T	COG0394	BCAM0208
ENA|LAUA01000016|LAUA01000016.1	WQ49_RS16625	-6.9464	7.70613e-06	1	157.284	Reduced	2.08657e-07	TRUE	succinate dehydrogenase	C	COG2142	BCAM0968	E	1	1	4.37e-86	BTH_II0661	E	0.934	1	1.77e-80	BPSS1719		0.926	1	7.91e-80		4	DEG10240372		ENA|LAUA01000002|LAUA01000002.1	WQ49_RS03935	-2.98221	7.90243e-05	47	428.421	Reduced	0.4784	FALSE	LysR family transcriptional regulator	K	COG0583	BCAM1650
ENA|LAUA01000016|LAUA01000016.1	WQ49_RS16630	-5.22301	3.93427e-05	4	176.535	Reduced	0.000809169	TRUE	succinate dehydrogenase	C	COG2009	BCAM0967	E	1	1	2.2e-98	BTH_II0660	E	0.855	1	2.4e-66	BPSS1720		0.855	1	8.53e-75		3	DEG10240371		ENA|LAUA01000007|LAUA01000007.1	WQ49_RS13755	-2.97925	3.26723e-06	56	509.255	Reduced	0.480027	FALSE	hypothetical protein	S	COG3644	BCAL0187
ENA|LAUA01000016|LAUA01000016.1	WQ49_RS16730	-5.46113	0.000138628	3	157.522	Reduced	0.000299626	TRUE	hypothetical protein	-	-	BCAM0946a	N	1	1	3.78e-83	BTH_II0637		0.553	1	1.03e-31	BPSS1743		0.523	1	7.92e-27	*				ENA|LAUA01000017|LAUA01000017.1	WQ49_RS33145	-2.97469	5.51192e-06	58	525.748	Reduced	0.482524	FALSE	hypothetical protein	-	-	BCAL1322	E
ENA|LAUA01000016|LAUA01000016.1	WQ49_RS16825	-4.9624	6.76521e-08	9	326.819	Reduced	0.00227124	TRUE	aminoglycoside phosphotransferase APH(3')	J	COG3231	BCAM0928	N	1	1	0	no homolog					no homolog					*				ENA|LAUA01000017|LAUA01000017.1	WQ49_RS30090	-2.97434	0.00197473	26	236.107	Reduced	0.482719	FALSE	molybdenum cofactor biosynthesis protein MoaE	H	COG0314	BCAL1922
ENA|LAUA01000016|LAUA01000016.1	WQ49_RS16885	-9.40905	1.42421e-29	1	867.534	Reduced	2.08722e-14	TRUE	RNA polymerase sigma factor RpoD	K	COG0568	BCAM0918	E	1	1	0	BTH_II0621	E	0.95	1	0	BPSS1755		0.946	1	0		55	DEG10240368		ENA|LAUA01000003|LAUA01000003.1	WQ49_RS10935	-2.97327	0.000377138	42	380.592	Reduced	0.483304	FALSE	alpha/beta hydrolase	R	COG0596	BCAS0073
ENA|LAUA01000016|LAUA01000016.1	WQ49_RS16895	-9.2812	7.26948e-27	1	793.936	Reduced	5.4623e-14	TRUE	DNA primase	L	COG0358	BCAM0917	E	1	1	0	BTH_II0620	E	0.856	1	0	BPSS1756		0.855	1	0		32	DEG10240367		ENA|LAUA01000003|LAUA01000003.1	WQ49_RS09825	-2.9681	0.000268671	43	388.238	Reduced	0.486136	FALSE	LysR family transcriptional regulator	K	COG0583	BCAS0287
ENA|LAUA01000016|LAUA01000016.1	WQ49_RS16915	-8.43457	1.03812e-14	1	441.438	Reduced	2.25306e-11	TRUE	tRNA N6-adenosine threonylcarbamoyltransferase	O	COG0533	BCAM0913	E	1	1	0	BTH_II0616	E	0.922	0.9971	0	BPSS1760		0.919	0.9971	0		29	DEG10240366		ENA|LAUA01000017|LAUA01000017.1	WQ49_RS29750	-2.96524	0.00025888	40	360.482	Reduced	0.487698	FALSE	ABC transporter ATP-binding protein	Q	COG4181	BCAL1991
ENA|LAUA01000016|LAUA01000016.1	WQ49_RS16925	-9.31034	9.37728e-26	1	810.169	Reduced	4.39648e-14	TRUE	1-deoxy-D-xylulose-5-phosphate synthase	HI	COG1154	BCAM0911	E	1	1	0	BTH_II0614	E	0.943	1	0	BPSS1762		0.943	1	0		32	DEG10240365		ENA|LAUA01000016|LAUA01000016.1	WQ49_RS21035	-2.95936	0.000211716	35	314.245	Reduced	0.490907	FALSE	polysaccharide deacetylase	G	COG0726	BCAM0082
ENA|LAUA01000016|LAUA01000016.1	WQ49_RS17185	-4.51673	0.000110818	7	187.222	Reduced	0.0115527	TRUE	exopolysaccharide biosynthesis protein	T	COG0394	BCAM0857	N	1	1	4e-108	BTH_II0545		0.772	1	1.61e-80	BPSS1832		0.785	1	1.56e-82	*	1	DEG10180335		ENA|LAUA01000003|LAUA01000003.1	WQ49_RS10260	-2.95925	7.19935e-05	49	439.596	Reduced	0.490971	FALSE	ABC transporter ATP-binding protein	V	COG1131	BCAS0204	E
ENA|LAUA01000016|LAUA01000016.1	WQ49_RS17425	-5.22307	0.00055762	3	133.544	Reduced	0.000808952	TRUE	hypothetical protein	-	-	BCAM0808	N	1	1	2.33e-68	no homolog					no homolog					*				ENA|LAUA01000002|LAUA01000002.1	WQ49_RS07215	-2.956	0.0146691	20	179.512	Reduced	0.492744	FALSE	hypothetical protein	S	COG0393	BCAM2309
ENA|LAUA01000016|LAUA01000016.1	WQ49_RS17865	-6.72156	0.000135338	1	134.556	Reduced	7.06028e-07	TRUE	hypothetical protein	-	-	QU43_RS57985	N	1	1	1.63e-70	no homolog					no homolog					*				ENA|LAUA01000001|LAUA01000001.1	WQ49_RS00790	-2.95409	1.68666e-08	89	794.875	Reduced	0.49378	FALSE	LysR family transcriptional regulator	K	COG0583	BCAL3324
ENA|LAUA01000016|LAUA01000016.1	WQ49_RS17870	-6.55193	0.00017198	1	119.626	Reduced	1.72217e-06	TRUE	hypothetical protein	-	-	BCAM0716	N	1	1	3.91e-67	BTH_II1378		0.479	0.9895	9.37e-22	BPSS1038		0.563	0.6737	2.43e-21	*				ENA|LAUA01000016|LAUA01000016.1	WQ49_RS18770	-2.95309	0.000132475	38	339.632	Reduced	0.494323	FALSE	hypothetical protein	R	COG0596	BCAM0537
ENA|LAUA01000016|LAUA01000016.1	WQ49_RS18035	-4.76481	6.57383e-09	12	378.852	Reduced	0.00477603	TRUE	3-beta hydroxysteroid dehydrogenase	MG	COG0451	BCAM0681	N	1	1	0	no homolog					no homolog					*				ENA|LAUA01000002|LAUA01000002.1	WQ49_RS05905	-2.952	8.22446e-07	78	695.715	Reduced	0.494921	FALSE	fliI	NU	COG1157	BCAM2048
ENA|LAUA01000016|LAUA01000016.1	WQ49_RS18170	-5.30219	2.62643e-10	9	413.63	Reduced	0.000584624	TRUE	AraC family transcriptional regulator	K	COG4977	BCAM0654	N	1	1	0	BTH_II0335		0.591	0.9845	4.25e-110	no homolog					*				ENA|LAUA01000002|LAUA01000002.1	WQ49_RS03645	-2.94725	0.038405	14	125.152	Reduced	0.497501	FALSE	hypothetical protein	-	-	BCAM1591A
ENA|LAUA01000016|LAUA01000016.1	WQ49_RS18210	-7.0069	9.2312e-06	1	164.018	Reduced	1.49228e-07	TRUE	4-oxalocrotonate tautomerase	R	COG1942	BCAM0646	N	1	1	3.03e-86	BTH_II0325		0.805	1	1.12e-65	no homolog					*				ENA|LAUA01000004|LAUA01000004.1	WQ49_RS12365	-2.94385	0.00464917	33	293.17	Reduced	0.499347	FALSE	rpsJ	J	COG0051	BCAL0233	E
ENA|LAUA01000016|LAUA01000016.1	WQ49_RS18245	-7.73074	1.81869e-09	1	270.976	Reduced	2.13309e-09	TRUE	LuxR family transcriptional regulator	T	COG4566	BCAM0639	N	1	1	4.73e-155	BTH_II0317		0.862	1	8.53e-127	BPSL2303		0.443	0.9333	3.69e-57	*	3	DEG10280038		ENA|LAUA01000002|LAUA01000002.1	WQ49_RS04555	-2.94335	0.0016034	32	284.21	Reduced	0.499618	FALSE	D-alanyl-D-alanine dipeptidase	M	COG2173	BCAM1769
ENA|LAUA01000016|LAUA01000016.1	WQ49_RS18465	-8.56711	3.49828e-16	1	483.936	Reduced	9.13047e-12	TRUE	alcohol dehydrogenase	C	COG1454	BCAM0596	N	1	1	0	no homolog					BPSL2002		0.31	0.7579	6.02e-21	*	2	DEG10110101		ENA|LAUA01000001|LAUA01000001.1	WQ49_RS00770	-2.94202	1.85818e-05	50	443.174	Unchanged	0.499663	FALSE	NUDIX hydrolase	F	COG1051	BCAL3328
ENA|LAUA01000016|LAUA01000016.1	WQ49_RS18505	-7.29949	3.16854e-07	1	200.924	Reduced	2.82513e-08	TRUE	MarR family transcriptional regulator	K	COG1846	BCAM0588	N	1	1	1.93e-111	no homolog					BPSL0378		0.32	0.8258	2.26e-11	*				ENA|LAUA01000002|LAUA01000002.1	WQ49_RS03880	-2.9419	0.0521174	14	124.685	Unchanged	0.499599	FALSE	DNA-binding protein	-	-	QU43_RS62575
ENA|LAUA01000016|LAUA01000016.1	WQ49_RS18590	-8.37047	2.10188e-14	1	422.244	Reduced	3.46898e-11	TRUE	flagellin N-methylase	-	-	BCAM0572	N	1	1	0	no homolog					no homolog					*				ENA|LAUA01000017|LAUA01000017.1	WQ49_RS32935	-2.94188	0.00214605	27	239.684	Unchanged	0.499584	FALSE	hypothetical protein	-	-	BCAL1365	E
ENA|LAUA01000016|LAUA01000016.1	WQ49_RS18760	-5.09542	1.10275e-05	5	200.942	Reduced	0.00135093	TRUE	rhodanese	P	COG0607	BCAM0539	LB	1	1	5.21e-112	BTH_I1843		0.431	0.8013	1.16e-21	BPSS1345		0.794	0.9936	1.55e-75	*	1	DEG10430180		ENA|LAUA01000017|LAUA01000017.1	WQ49_RS26110	-2.93763	9.49504e-08	83	732.929	Unchanged	0.497285	FALSE	carbohydrate kinase	G	COG1070	BCAL2818
ENA|LAUA01000016|LAUA01000016.1	WQ49_RS19165	-5.22754	7.18598e-05	4	177.09	Reduced	0.000794362	TRUE	hypothetical protein	-	-	BCAM0457	N	1	1	2.53e-102	no homolog					no homolog					*				ENA|LAUA01000014|LAUA01000014.1	WQ49_RS15800	-2.93714	0.205941	6	53.7345	Unchanged	0.497016	FALSE	hypothetical protein	-	-	QU43_RS60035
ENA|LAUA01000016|LAUA01000016.1	WQ49_RS19205	-4.06075	0.000814147	8	155.657	Reduced	0.0498649	TRUE	RND transporter	S	COG5569	BCAM0448	N	1	1	3.25e-81	BTH_II1958		0.686	0.9915	1.92e-45	BPSS0457		0.739	1	2.39e-55	*				ENA|LAUA01000009|LAUA01000009.1	WQ49_RS14075	-2.93703	0.00145389	42	371.13	Unchanged	0.496958	FALSE	hypothetical protein	-	-	pBCA078
ENA|LAUA01000016|LAUA01000016.1	WQ49_RS19265	-4.45309	0.00062627	6	153.907	Reduced	0.0143556	TRUE	RND transporter MFP subunit	S	COG5569	BCAM0436	N	1	1	2.72e-83	BTH_II1958		0.5	0.9672	6.42e-28	BPSL0310		0.676	0.582	2.01e-29	*				ENA|LAUA01000016|LAUA01000016.1	WQ49_RS17010	-2.9366	0.000332476	34	300.5	Unchanged	0.496724	FALSE	phosphoesterase	-	-	BCAM0893
ENA|LAUA01000016|LAUA01000016.1	WQ49_RS19375	-4.46109	1.5494e-05	9	230.834	Reduced	0.0139718	TRUE	hypothetical protein	-	-	BCAM0414	N	1	1	1.28e-128	no homolog					no homolog					*				ENA|LAUA01000017|LAUA01000017.1	WQ49_RS33605	-2.93509	3.11313e-07	81	714.011	Unchanged	0.495912	FALSE	sulfonate ABC transporter substrate-binding protein	F	COG1457	BCAL1220
ENA|LAUA01000016|LAUA01000016.1	WQ49_RS20045	-4.90369	4.48398e-07	8	279.298	Reduced	0.00284278	TRUE	nitroreductase	C	COG0778	BCAM0279	N	1	1	7.68e-162	BTH_II2318		0.701	0.9548	3.58e-102	BPSS2287		0.682	0.9548	1.71e-102	*				ENA|LAUA01000002|LAUA01000002.1	WQ49_RS04060	-2.92926	2.08262e-06	75	658.534	Unchanged	0.492764	FALSE	MFS transporter	G	COG2271	BCAM1673
ENA|LAUA01000016|LAUA01000016.1	WQ49_RS20055	-6.51126	0.000246885	1	116.29	Reduced	2.12499e-06	TRUE	hypothetical protein	-	-	BCAM0277	N	1	1	5.52e-64	BTH_RS08025		0.622	0.978	2.19e-33	BPSS0833		0.622	0.978	1.99e-33	*				ENA|LAUA01000017|LAUA01000017.1	WQ49_RS33380	-2.92809	0.00200132	30	263.697	Unchanged	0.492134	FALSE	RNA-binding protein	J	COG1534	BCAL1265
ENA|LAUA01000016|LAUA01000016.1	WQ49_RS20495	-6.18126	0.00237021	1	92.4875	Reduced	1.11153e-05	TRUE	hypothetical protein	-	-	no homolog					no homolog					no homolog					*				ENA|LAUA01000002|LAUA01000002.1	WQ49_RS02680	-2.92739	0.000372475	43	377.418	Unchanged	0.491757	FALSE	short-chain dehydrogenase	IQR	COG1028	BCAM1403
ENA|LAUA01000016|LAUA01000016.1	WQ49_RS20870	-7.64547	6.43943e-09	1	255.404	Reduced	3.59939e-09	TRUE	TetR family transcriptional regulator	-	-	BCAM0115	N	1	1	4.07e-140	BTH_I2290		0.47	0.97	5.43e-49	BPSL1569		0.48	0.97	4.75e-57	*				ENA|LAUA01000009|LAUA01000009.1	WQ49_RS14080	-2.92389	3.97124e-05	78	682.281	Unchanged	0.489872	FALSE	hypothetical protein	-	-	pBCA076
ENA|LAUA01000016|LAUA01000016.1	WQ49_RS21220	-7.80195	5.1303e-10	1	284.693	Reduced	1.37166e-09	TRUE	hypothetical protein	-	-	BCAM0045	N	1	1	1.67e-171	no homolog					no homolog					*				ENA|LAUA01000017|LAUA01000017.1	WQ49_RS24225	-2.91989	0.00018679	42	366.754	Unchanged	0.48772	FALSE	KR domain protein	-	-	QU43_RS39630
ENA|LAUA01000016|LAUA01000016.1	WQ49_RS21425	-4.70352	4.01667e-10	15	453.075	Reduced	0.00597225	TRUE	chromosome partitioning protein ParB	K	COG1475	BCAM0004	LB	1	1	0	BTH_II2372	E	0.844	0.9972	0	BPSS2350		0.816	0.9972	0		1	DEG10240406		ENA|LAUA01000001|LAUA01000001.1	WQ49_RS01725	-2.9184	2.8206e-08	90	784.135	Unchanged	0.486918	FALSE	dTDP-4-dehydrorhamnose reductase	M	COG1091	BCAL3132
ENA|LAUA01000016|LAUA01000016.1	WQ49_RS21430	-4.93491	3.45008e-07	8	285.426	Reduced	0.00252385	TRUE	chromosome partitioning protein ParA	D	COG1192	BCAM0003	LB	1	1	3.91e-165	BTH_II2371	E	0.955	1	2.92e-158	BPSS2349		0.95	1	1.26e-151		1	DEG10240405		ENA|LAUA01000017|LAUA01000017.1	WQ49_RS34135	-2.91312	9.88519e-17	214	1856.56	Unchanged	0.484088	FALSE	exodeoxyribonuclease V, subunit beta	L	COG1074	BCAL1097
ENA|LAUA01000016|LAUA01000016.1	WQ49_RS21805	-8.00517	3.74584e-11	1	327.772	Reduced	3.80067e-10	TRUE	KR domain protein	IQR	COG1028	BCAM2769	N	1	1	0	BTH_II0225		0.705	0.9526	5.09e-113	BPSS0156		0.716	0.9842	5.92e-124	*	1	DEG10130139		ENA|LAUA01000014|LAUA01000014.1	WQ49_RS15395	-2.91309	0.0139861	17	148.233	Unchanged	0.484075	FALSE	alkyl hydroperoxide reductase subunit C	O	COG0450	BCAM1217
ENA|LAUA01000016|LAUA01000016.1	WQ49_RS22125	-6.16106	0.00227421	1	91.203	Reduced	1.22635e-05	TRUE	hypothetical protein	-	-	QU43_RS67985	N	1	1	1.15e-42	no homolog					no homolog					*				ENA|LAUA01000003|LAUA01000003.1	WQ49_RS09885	-2.90949	0.000211923	47	407.37	Unchanged	0.482147	FALSE	ABC transporter	P	COG1116	BCAS0275
ENA|LAUA01000016|LAUA01000016.1	WQ49_RS22225	-8.54153	4.77288e-15	1	475.413	Reduced	1.0882e-11	TRUE	N-acylglucosamine 2-epimerase	G	COG2942	BCAM2688	N	1	1	0	BTH_II2177		0.778	1	0	BPSS0218		0.777	0.9973	0	*	1	DEG10200448		ENA|LAUA01000017|LAUA01000017.1	WQ49_RS29990	-2.90761	0.00355145	26	225.436	Unchanged	0.481145	FALSE	50S ribosomal protein L9	J	COG0359	BCAL1942
ENA|LAUA01000016|LAUA01000016.1	WQ49_RS22415	-8.65955	5.45437e-17	1	515.947	Reduced	4.82125e-12	TRUE	trans-2-enoyl-CoA reductase	S	COG3007	BCAM2650	E	1	1	0	BTH_I2672		0.783	0.9925	0	BPSL2019		0.768	0.9925	0		4	DEG10360096		ENA|LAUA01000002|LAUA01000002.1	WQ49_RS07265	-2.90521	1.7862e-06	72	621.764	Unchanged	0.479862	FALSE	(Fe-S)-binding protein	PR	COG4638	BCAM2319
ENA|LAUA01000016|LAUA01000016.1	WQ49_RS22430	-5.8327	6.17152e-06	3	203.83	Reduced	5.7801e-05	TRUE	membrane protein	S	COG5528	BCAM2647	N	1	1	2.64e-111	no homolog					no homolog					*	2	DEG10280245		ENA|LAUA01000014|LAUA01000014.1	WQ49_RS14925	-2.90416	1.1444e-05	47	405.857	Unchanged	0.479302	FALSE	nitric oxide reductase activation protein	P	COG4548	BCAM1312
ENA|LAUA01000017|LAUA01000017.1	WQ49_RS23250	-9.91991	9.76119e-37	1	1236.2	Reduced	4.44089e-16	TRUE	gyrB	L	COG0187	BCAL0421	E	1	1	0	BTH_I3241	E	0.921	1	0	BPSL0073	E	0.92	1	0		72	DEG10240353		ENA|LAUA01000016|LAUA01000016.1	WQ49_RS17220	-2.90031	0.00513185	21	181.309	Unchanged	0.477253	FALSE	rubrerythrin	C	COG1592	BCAM0850
ENA|LAUA01000017|LAUA01000017.1	WQ49_RS23255	-8.76437	1.40145e-15	1	554.852	Reduced	2.31681e-12	TRUE	DNA polymerase III subunit beta	L	COG0592	BCAL0422	E	0.997	1	0	BTH_I3240	E	0.965	1	0	BPSL0074	E	0.967	1	0		30	DEG10350002		ENA|LAUA01000016|LAUA01000016.1	WQ49_RS18100	-2.89221	1.34102e-07	72	616.186	Unchanged	0.47295	FALSE	(2Fe-2S)-binding protein	R	COG0446	BCAM0668
ENA|LAUA01000017|LAUA01000017.1	WQ49_RS23260	-9.26936	2.09508e-22	1	787.461	Reduced	5.973e-14	TRUE	chromosomal replication initiator protein DnaA	L	COG0593	BCAL0423	E	1	1	0	BTH_I3239	E	0.864	1	0	BPSL0075	E	0.881	1	0		36	DEG10350003		ENA|LAUA01000016|LAUA01000016.1	WQ49_RS17420	-2.89169	2.07161e-05	48	410.92	Unchanged	0.472674	FALSE	AraC family transcriptional regulator	K	COG4977	BCAM0809
ENA|LAUA01000017|LAUA01000017.1	WQ49_RS23265	-5.72297	0.0190509	1	67.2865	Reduced	9.51046e-05	TRUE	50S ribosomal protein L34	-	-	BCAL0423a	E	1	1	1.65e-25	BTH_I3238	E	1	1	1.36e-25	BPSL0075a		1	1	1.45e-25		14	DEG10240350		ENA|LAUA01000017|LAUA01000017.1	WQ49_RS31140	-2.89125	4.51913e-06	68	581.598	Unchanged	0.472443	FALSE	carnitine dehydratase	C	COG1804	BCAL1718
ENA|LAUA01000017|LAUA01000017.1	WQ49_RS23270	-7.51384	3.46442e-07	1	233.131	Reduced	7.97574e-09	TRUE	ribonuclease P	J	COG0594	BCAL0424	N	1	1	1.15e-108	BTH_I3237		0.826	1	6.19e-77	BPSL0076		0.844	0.8758	4.99e-70	*				ENA|LAUA01000014|LAUA01000014.1	WQ49_RS15575	-2.89026	0.000429036	32	273.939	Unchanged	0.471916	FALSE	phosphotransacetylase	C	COG0280	BCAM1181
ENA|LAUA01000017|LAUA01000017.1	WQ49_RS23280	-6.29464	3.77772e-19	9	823.062	Reduced	6.36042e-06	TRUE	protein translocase component YidC	U	COG0706	BCAL0426	E	1	1	0	BTH_I3235	E	0.891	0.9873	0	BPSL0078	E	0.874	0.9964	0		33	DEG10350004		ENA|LAUA01000016|LAUA01000016.1	WQ49_RS17790	-2.88694	0.00149915	27	230.732	Unchanged	0.470157	FALSE	MarR family transcriptional regulator	K	COG1846	BCAM0731
ENA|LAUA01000017|LAUA01000017.1	WQ49_RS23460	-4.64116	7.76496e-22	45	1295.72	Reduced	0.00747069	TRUE	DNA topoisomerase III	L	COG0550	BCAL0462	E	0.999	1	0	BTH_I0125	E	0.93	1	0	BPSL0118		0.931	1	0		26	DEG10240001		ENA|LAUA01000003|LAUA01000003.1	WQ49_RS09200	-2.8865	0.030039	18	154.042	Unchanged	0.469925	FALSE	hypothetical protein	-	-	BCAS0414
ENA|LAUA01000017|LAUA01000017.1	WQ49_RS23465	-7.23065	3.7241e-06	1	191.553	Reduced	4.20625e-08	TRUE	thioredoxin	-	-	BCAL0463	E	1	1	1.03e-89	BTH_I0126	E	0.837	0.9762	3.19e-76	BPSL0119		0.805	0.9762	1.12e-72		1	DEG10240002		ENA|LAUA01000016|LAUA01000016.1	WQ49_RS20795	-2.88027	1.06614e-06	64	543.301	Unchanged	0.466641	FALSE	acyl-CoA dehydrogenase	I	COG1960	BCAM0130
ENA|LAUA01000017|LAUA01000017.1	WQ49_RS23480	-8.60534	2.43888e-15	1	496.927	Reduced	7.01728e-12	TRUE	methionyl-tRNA formyltransferase	J	COG0223	BCAL0466	E	1	1	0	BTH_I0129	E	0.845	0.997	0	BPSL0122		0.851	0.9939	0		36	DEG10240003		ENA|LAUA01000007|LAUA01000007.1	WQ49_RS13230	-2.87983	1.03903e-06	67	568.555	Unchanged	0.466406	FALSE	lipase	-	-	BCAL0078
ENA|LAUA01000017|LAUA01000017.1	WQ49_RS23510	-8.11187	6.05864e-11	1	352.939	Reduced	1.91071e-10	TRUE	XRE family transcriptional regulator	T	COG2204	BCAL0472	E	0.996	1	1.12e-168	BTH_I0135	E	0.884	0.9957	1.8e-136	BPSL0128	E	0.884	0.9957	9.97e-136		18	DEG10350008		ENA|LAUA01000002|LAUA01000002.1	WQ49_RS06205	-2.87862	0.0148874	22	187.062	Unchanged	0.465773	FALSE	catalase	-	-	QU43_RS64915
ENA|LAUA01000017|LAUA01000017.1	WQ49_RS23545	-5.94709	1.09613e-13	8	575.793	Reduced	3.4027e-05	TRUE	cell wall shape-determining protein	D	COG0772	BCAL0478	N	1	1	0	BTH_I0142	E	0.932	1	0	BPSL0182		0.937	1	0		55	DEG10240005		ENA|LAUA01000017|LAUA01000017.1	WQ49_RS27840	-2.86308	0.0309129	16	134.798	Unchanged	0.457629	FALSE	30S ribosomal protein S15	J	COG0184	BCAL2349
ENA|LAUA01000017|LAUA01000017.1	WQ49_RS23550	-5.40847	1.86565e-23	23	1129.83	Reduced	0.000374775	TRUE	penicillin-binding protein 2	M	COG0768	BCAL0479	N	0.977	0.9339	0	BTH_I0143		0.917	0.8968	0	BPSL0183		0.844	0.9365	0	*	51	DEG10360177		ENA|LAUA01000017|LAUA01000017.1	WQ49_RS29685	-2.85818	0.081934	11	92.598	Unchanged	0.455073	FALSE	hypothetical protein	-	-	QU43_RS46560
ENA|LAUA01000017|LAUA01000017.1	WQ49_RS23555	-4.97007	7.74771e-06	7	256.384	Reduced	0.00220515	TRUE	rod shape-determining protein MreD	M	COG2891	BCAL0480	N	1	1	3.29e-120	BTH_I0144		0.935	1	8.29e-115	BPSL0184		0.935	1	9.92e-115	*	3	DEG10360241		ENA|LAUA01000017|LAUA01000017.1	WQ49_RS34310	-2.85552	1.69111e-05	62	517.395	Unchanged	0.453693	FALSE	arginine succinyltransferase	E	COG3138	BCAL1061
ENA|LAUA01000017|LAUA01000017.1	WQ49_RS23560	-4.6732	2.46074e-10	18	531.792	Reduced	0.00666194	TRUE	rod shape-determining protein MreC	M	COG1792	BCAL0481	N	1	1	0	BTH_I0145	E	0.852	0.8192	1.92e-180	BPSL0185		0.786	0.8955	2.21e-174		10	DEG10240006		ENA|LAUA01000017|LAUA01000017.1	WQ49_RS32210	-2.85478	6.37007e-07	89	741.985	Unchanged	0.453306	FALSE	nusA	K	COG0195	BCAL1506	E
ENA|LAUA01000017|LAUA01000017.1	WQ49_RS23565	-5.11534	6.22407e-11	13	523.003	Reduced	0.00124818	TRUE	rod shape-determining protein MreB	D	COG1077	BCAL0482	N	1	1	0	BTH_I0146	E	1	1	0	BPSL0186	E	1	1	0		46	DEG10350009		ENA|LAUA01000002|LAUA01000002.1	WQ49_RS03875	-2.85155	0.0114361	25	208.513	Unchanged	0.451633	FALSE	recombinase	R	COG1487	BCAM1638
ENA|LAUA01000017|LAUA01000017.1	WQ49_RS23575	-9.19633	8.28022e-22	1	748.577	Reduced	1.02585e-13	TRUE	glutamyl-tRNA(Gln) amidotransferase subunit A	J	COG0154	BCAL0484	E	1	1	0	BTH_I0148	E	0.938	1	0	BPSL0188	E	0.938	1	0		24	DEG10240009		ENA|LAUA01000016|LAUA01000016.1	WQ49_RS20400	-2.8449	8.85503e-07	67	554.951	Unchanged	0.448191	FALSE	polysaccharide biosynthesis protein	-	-	BCAM0204
ENA|LAUA01000017|LAUA01000017.1	WQ49_RS23580	-7.68381	6.79308e-21	3	735.719	Reduced	2.84695e-09	TRUE	gatB	J	COG0064	BCAL0485	E	1	1	0	BTH_I0149	E	0.961	0.9959	0	BPSL0189	E	0.943	0.9959	0		27	DEG10240010		ENA|LAUA01000003|LAUA01000003.1	WQ49_RS10830	-2.84059	0.136113	11	91.4865	Unchanged	0.445968	FALSE	hypothetical protein	-	-	BCAS0094
ENA|LAUA01000017|LAUA01000017.1	WQ49_RS23690	-8.38295	3.69537e-13	1	425.926	Reduced	3.19027e-11	TRUE	diaminopimelate epimerase	E	COG0253	BCAL0507	N	1	1	0	BTH_I0172		0.886	1	0	BPSL0210		0.855	1	0	*	19	DEG10130331		ENA|LAUA01000003|LAUA01000003.1	WQ49_RS09350	-2.83667	1.16404e-05	76	625.812	Unchanged	0.443953	FALSE	hypothetical protein	H	COG0161	BCAS0383
ENA|LAUA01000017|LAUA01000017.1	WQ49_RS23695	-8.42849	1.4847e-13	1	439.587	Reduced	2.34768e-11	TRUE	lauroyl acyltransferase	M	COG1560	BCAL0508	N	1	1	0	BTH_I0173		0.905	1	0	BPSL0211		0.891	1	0	*	9	DEG10480091		ENA|LAUA01000003|LAUA01000003.1	WQ49_RS09070	-2.835	0.000912515	40	329.348	Unchanged	0.443096	FALSE	amino acid ABC transporter ATP-binding protein	E	COG1126	BCAS0574
ENA|LAUA01000017|LAUA01000017.1	WQ49_RS23700	-5.39219	1.98367e-12	12	585.31	Reduced	0.000401441	TRUE	S-adenosylmethionine synthase	H	COG0192	BCAL0509	E	1	1	0	BTH_I0174	E	0.962	1	0	BPSL0212	E	0.957	1	0		35	DEG10240011		ENA|LAUA01000017|LAUA01000017.1	WQ49_RS34895	-2.83407	0.0104337	24	197.79	Unchanged	0.442619	FALSE	50S ribosomal protein L19	J	COG0335	BCAL2925
ENA|LAUA01000017|LAUA01000017.1	WQ49_RS23715	-4.10485	0.0120901	5	101.067	Reduced	0.0437327	TRUE	membrane protein	-	-	BCAL0512	N	1	1	3.71e-43	BTH_RS13100		0.824	1	1.98e-36	no homolog					*				ENA|LAUA01000017|LAUA01000017.1	WQ49_RS33665	-2.83393	0.00612852	26	214.185	Unchanged	0.442552	FALSE	membrane protein	S	COG2259	BCAL1208
ENA|LAUA01000017|LAUA01000017.1	WQ49_RS23835	-8.24338	3.66724e-12	1	386.637	Reduced	8.07987e-11	TRUE	ferredoxin--NADP reductase	C	COG1018	BCAL0536	E	1	1	0	BTH_I0211	E	0.922	1	0	BPSL0241	E	0.918	1	0		11	DEG10240012		ENA|LAUA01000016|LAUA01000016.1	WQ49_RS19300	-2.83183	0.0111388	20	164.697	Unchanged	0.441472	FALSE	hypothetical protein	-	-	BCAM0429
ENA|LAUA01000017|LAUA01000017.1	WQ49_RS24155	-8.25801	2.24424e-12	1	390.58	Reduced	7.33529e-11	TRUE	glutamine amidotransferase	R	COG2071	BCAL0601	E	1	1	0	BTH_II1945		0.711	0.9693	8.42e-129	BPSS0470		0.7	0.9693	2.55e-118					ENA|LAUA01000017|LAUA01000017.1	WQ49_RS27845	-2.83177	3.10205e-10	131	1074.49	Unchanged	0.44144	FALSE	polyribonucleotide nucleotidyltransferase	J	COG1185	BCAL2348
ENA|LAUA01000017|LAUA01000017.1	WQ49_RS24210	-5.11836	6.69672e-13	17	684.034	Reduced	0.00123328	TRUE	bifunctional protein GlmU	M	COG1207	BCAL0612	E	1	1	0	BTH_I0289	E	0.874	1	0	BPSL0313	E	0.859	1	0		31	DEG10240016		ENA|LAUA01000016|LAUA01000016.1	WQ49_RS22035	-2.8249	1.61671e-05	52	424.931	Unchanged	0.437935	FALSE	oppD	EP	COG0444	BCAM2725
ENA|LAUA01000017|LAUA01000017.1	WQ49_RS24220	-7.30891	1.96485e-06	1	202.242	Reduced	2.67454e-08	TRUE	diguanylate cyclase	H	COG1539	BCAL0614	E	1	1	2.3e-96	BTH_I0291	E	0.91	1	9.04e-89	BPSL0315		0.918	1	5.24e-89		2	DEG10240017		ENA|LAUA01000002|LAUA01000002.1	WQ49_RS03280	-2.82405	0.00010247	57	465.465	Unchanged	0.4375	FALSE	esterase	I	COG0657	BCAM1525
ENA|LAUA01000017|LAUA01000017.1	WQ49_RS24230	-5.08971	1.27106e-12	15	592.179	Reduced	0.00138183	TRUE	hypothetical protein	S	COG1565	BCAL0616	LB	1	1	0	BTH_I0294	E	0.793	1	0	BPSL0317	E	0.788	1	0		7	DEG10240019		ENA|LAUA01000017|LAUA01000017.1	WQ49_RS34700	-2.82349	1.53365e-13	194	1581.76	Unchanged	0.437217	FALSE	ribonuclease E	J	COG1530	BCAL2888
ENA|LAUA01000017|LAUA01000017.1	WQ49_RS24330	-5.31807	0.000671247	3	142.633	Reduced	0.000547369	TRUE	hypothetical protein	-	-	BCAL0634	N	1	1	1.12e-56	no homolog					no homolog					*				ENA|LAUA01000001|LAUA01000001.1	WQ49_RS01890	-2.81879	0.0169018	20	163.211	Unchanged	0.434828	FALSE	hypothetical protein	-	-	QU43_RS52215
ENA|LAUA01000017|LAUA01000017.1	WQ49_RS24420	-4.36797	1.24609e-06	15	359.029	Reduced	0.0190747	TRUE	copper homeostasis protein CutC	P	COG3142	BCAL0655	N	1	1	3.92e-165	BTH_I0336		0.815	0.9668	2.08e-105	BPSL0363		0.815	0.9212	5.58e-105	*	1	DEG10180317		ENA|LAUA01000017|LAUA01000017.1	WQ49_RS29650	-2.81383	0.000133714	51	413.592	Unchanged	0.432316	FALSE	phytoene synthase	I	COG1562	BCAL2007
ENA|LAUA01000017|LAUA01000017.1	WQ49_RS24540	-9.4338	2.85607e-27	1	882.549	Reduced	1.73195e-14	TRUE	argS	J	COG0018	BCAL0679	E	1	1	0	BTH_I0355	E	0.887	1	0	BPSL0383	E	0.886	1	0		34	DEG10240020		ENA|LAUA01000017|LAUA01000017.1	WQ49_RS33135	-2.81378	0.000158714	47	381.204	Unchanged	0.432288	FALSE	membrane protein	-	-	BCAL1324
ENA|LAUA01000017|LAUA01000017.1	WQ49_RS24600	-7.57452	8.67745e-08	1	243.149	Reduced	5.53696e-09	TRUE	bifunctional protein RfaE, domain II	M	COG2870	BCAL0691	N	1	1	1.38e-116	BTH_I0367		0.9	0.9938	2.07e-104	BPSL0395		0.906	0.9938	9.13e-105	*	10	DEG10360292		ENA|LAUA01000016|LAUA01000016.1	WQ49_RS18640	-2.81231	2.00956e-05	56	453.608	Unchanged	0.431548	FALSE	nitrate ABC transporter substrate-binding protein	P	COG0715	BCAM0562
ENA|LAUA01000017|LAUA01000017.1	WQ49_RS24610	-8.28159	7.68196e-13	1	397.01	Reduced	6.27505e-11	TRUE	type III pantothenate kinase	K	COG1521	BCAL0693	E	1	1	0	BTH_I0369	E	0.737	0.9699	2.56e-129	BPSL0397	E	0.725	0.9699	4.43e-128		10	DEG10240021		ENA|LAUA01000016|LAUA01000016.1	WQ49_RS20090	-2.81031	0.0345507	14	113.803	Unchanged	0.430536	FALSE	hypothetical protein	S	COG4453	BCAM0271
ENA|LAUA01000017|LAUA01000017.1	WQ49_RS24615	-8.48447	1.82432e-14	1	456.98	Reduced	1.60643e-11	TRUE	biotin--[acetyl-CoA-carboxylase] synthetase	H	COG0340	BCAL0694	E	1	1	0	BTH_I0370	E	0.627	0.9902	2.4e-114	BPSL0398	E	0.652	0.9902	5.46e-118		12	DEG10350022		ENA|LAUA01000001|LAUA01000001.1	WQ49_RS00050	-2.80961	0.00078701	37	299.387	Unchanged	0.430185	FALSE	cell division protein FtsL	D	COG3116	BCAL3469
ENA|LAUA01000017|LAUA01000017.1	WQ49_RS24690	-4.51969	3.45009e-07	14	372.454	Reduced	0.0114353	TRUE	lipoyl(octanoyl) transferase	H	COG0321	BCAL0709	E	1	1	0	BTH_I0385		0.791	1	4.28e-140	BPSL0413		0.795	1	6.89e-135		15	DEG10320065		ENA|LAUA01000002|LAUA01000002.1	WQ49_RS04625	-2.80946	0.013655	24	194.452	Unchanged	0.430107	FALSE	SnoaL-like polyketide cyclase	R	COG5485	BCAM1782
ENA|LAUA01000017|LAUA01000017.1	WQ49_RS24695	-4.43497	3.11985e-09	20	500.608	Reduced	0.0152604	TRUE	lipoyl synthase	H	COG0320	BCAL0710	E	1	1	0	BTH_I0386	E	0.968	0.9455	0	BPSL0414	E	0.968	0.9455	0		15	DEG10350023		ENA|LAUA01000002|LAUA01000002.1	WQ49_RS05575	-2.8091	0.000452623	47	379.963	Unchanged	0.429924	FALSE	3-oxoacyl-ACP reductase	IQR	COG1028	BCAM1983
ENA|LAUA01000017|LAUA01000017.1	WQ49_RS24810	-7.51638	1.90025e-07	1	233.554	Reduced	7.85552e-09	TRUE	PTS fructose transporter subunit IIA	G	COG2893	BCAL0734	LB	1	1	5.43e-113	BTH_I0411		0.828	1	1.17e-94	BPSL0438		0.809	1	4.79e-93	*	2	DEG10410094		ENA|LAUA01000002|LAUA01000002.1	WQ49_RS03600	-2.80549	0.000412961	47	379.026	Unchanged	0.428106	FALSE	3-oxoacyl-ACP reductase	IQR	COG1028	BCAM1583
ENA|LAUA01000017|LAUA01000017.1	WQ49_RS24980	-4.79534	2.39215e-07	11	354.99	Reduced	0.00426741	TRUE	recombinase RecA	-	-	BCAL0768	N	1	1	1.33e-161	BTH_I0443		0.816	0.8766	2.11e-109	no homolog					*				ENA|LAUA01000017|LAUA01000017.1	WQ49_RS28025	-2.80501	4.2804e-06	75	604.181	Unchanged	0.427865	FALSE	hypothetical protein	-	-	BCAL2313
ENA|LAUA01000017|LAUA01000017.1	WQ49_RS25075	-8.51802	3.71353e-14	1	467.738	Reduced	1.27804e-11	TRUE	DNA-directed RNA polymerase sigma-70 factor	K	COG0568	BCAL0787	E	1	1	0	BTH_I0456	E	0.932	1	0	BPSL0504		0.92	1	0		54	DEG10240025		ENA|LAUA01000017|LAUA01000017.1	WQ49_RS31095	-2.80228	1.64966e-06	78	627.128	Unchanged	0.426496	FALSE	precorrin-6Y C5,15-methyltransferase	H	COG2242	BCAL1727	E
ENA|LAUA01000017|LAUA01000017.1	WQ49_RS25105	-8.84538	1.30808e-17	1	586.935	Reduced	1.30673e-12	TRUE	cell division protein FtsY	U	COG0552	BCAL0793	E	1	1	0	BTH_I0466	E	0.774	1	0	BPSL0514	E	0.747	1	0		70	DEG10350024		ENA|LAUA01000016|LAUA01000016.1	WQ49_RS18875	-2.80162	0.0106804	20	161.291	Unchanged	0.426162	FALSE	glyoxalase-like domain protein	-	-	QU43_RS56970
ENA|LAUA01000017|LAUA01000017.1	WQ49_RS25115	-7.61301	4.89461e-08	1	249.72	Reduced	4.38554e-09	TRUE	phosphopantetheine adenylyltransferase	H	COG0669	BCAL0795	E	1	1	5.64e-122	BTH_I0469	E	0.952	1	2.17e-115	BPSL0516		0.952	1	2.32e-115		29	DEG10240027		ENA|LAUA01000016|LAUA01000016.1	WQ49_RS20775	-2.80092	8.01047e-05	46	369.814	Unchanged	0.425812	FALSE	LysR family transcriptional regulator	K	COG0583	BCAM0134
ENA|LAUA01000017|LAUA01000017.1	WQ49_RS25130	-7.8693	1.05794e-09	1	298.312	Reduced	8.99855e-10	TRUE	peptidyl-tRNA hydrolase	J	COG0193	BCAL0798	E	1	1	1.27e-148	BTH_I0472	E	0.925	1	3.45e-130	BPSL0519		0.894	1	4.67e-126		34	DEG10240028		ENA|LAUA01000002|LAUA01000002.1	WQ49_RS04115	-2.79654	0.0179883	22	176.723	Unchanged	0.42362	FALSE	nitrite reductase	PR	COG2146	BCAM1684
ENA|LAUA01000017|LAUA01000017.1	WQ49_RS25140	-8.53807	4.90532e-15	1	474.274	Reduced	1.11429e-11	TRUE	ribose-phosphate diphosphokinase	FE	COG0462	BCAL0800	E	1	1	0	BTH_I0474	E	0.975	0.9875	0	BPSL0521	E	0.975	0.9875	0		35	DEG10350025		ENA|LAUA01000017|LAUA01000017.1	WQ49_RS25355	-2.79536	0.00065921	41	328.405	Unchanged	0.423031	FALSE	membrane protein	S	COG4648	BCAL0844
ENA|LAUA01000017|LAUA01000017.1	WQ49_RS25150	-8.42912	1.49332e-13	1	439.774	Reduced	2.33764e-11	TRUE	ipk	-	-	BCAL0802	E	1	1	0	BTH_I0476	E	0.829	1	0	BPSL0523	E	0.829	1	0		27	DEG10240030		ENA|LAUA01000002|LAUA01000002.1	WQ49_RS04110	-2.79504	1.63103e-15	263	2102.17	Unchanged	0.422872	FALSE	sulfite reductase	P	COG0369	BCAM1683
ENA|LAUA01000017|LAUA01000017.1	WQ49_RS25185	-5.51436	3.87916e-11	9	479.17	Reduced	0.000238388	TRUE	HPr kinase/phosphorylase	T	COG1493	BCAL0809	E	1	1	0	BTH_I0483	E	0.994	1	0	BPSL0530	E	0.994	1	0		9	DEG10350027		ENA|LAUA01000002|LAUA01000002.1	WQ49_RS03695	-2.79431	0.000426441	49	392.068	Unchanged	0.422505	FALSE	metal-binding integral membrane protein	S	COG5486	BCAM1601
ENA|LAUA01000017|LAUA01000017.1	WQ49_RS25190	-7.71906	1.17654e-08	1	268.793	Reduced	2.29246e-09	TRUE	PTS sugar transporter subunit IIA	GT	COG1762	BCAM0545	N	0.34	0.8715	1.6e-26	BTH_I0484	E	0.921	0.8436	1.48e-98	BPSL0531		0.927	0.8436	1.25e-99		5	DEG10240033		ENA|LAUA01000007|LAUA01000007.1	WQ49_RS13075	-2.78882	2.66962e-06	68	541.749	Unchanged	0.419776	FALSE	TetR family transcriptional regulator	-	-	BCAL0048A
ENA|LAUA01000017|LAUA01000017.1	WQ49_RS25205	-8.2591	3.89029e-12	1	390.884	Reduced	7.28289e-11	TRUE	ABC transporter	R	COG1137	BCAL0814	E	1	1	0	BTH_I0487	E	0.922	1	7.06e-178	BPSL0534	E	0.942	1	0		100	DEG10350028		ENA|LAUA01000002|LAUA01000002.1	WQ49_RS06680	-2.78607	0.0151917	24	191.316	Unchanged	0.418409	FALSE	hypothetical protein	-	-	BCAM2205
ENA|LAUA01000017|LAUA01000017.1	WQ49_RS25210	-8.01324	1.21442e-10	1	329.616	Reduced	3.60915e-10	TRUE	organic solvent tolerance protein OstA	S	COG1934	BCAL0815	E	1	1	1.3e-162	BTH_I0488	E	0.845	0.991	5.82e-124	BPSL0535	E	0.831	0.991	2.96e-117		2	DEG10240035		ENA|LAUA01000017|LAUA01000017.1	WQ49_RS29925	-2.78352	0.00534854	28	222.683	Unchanged	0.417148	FALSE	membrane protein	-	-	BCAL1955
ENA|LAUA01000017|LAUA01000017.1	WQ49_RS25215	-7.89275	1.26344e-09	1	303.196	Reduced	7.76313e-10	TRUE	hypothetical protein	S	COG3117	BCAL0816	E	1	1	5.53e-153	BTH_I0489	E	0.828	1	1.49e-120	BPSL0536		0.824	1	7.56e-120		1	DEG10240036		ENA|LAUA01000003|LAUA01000003.1	WQ49_RS09085	-2.78223	0.00137468	40	317.524	Unchanged	0.416509	FALSE	hypothetical protein	HC	COG0654	BCAS0571
ENA|LAUA01000017|LAUA01000017.1	WQ49_RS25270	-7.76831	5.67744e-09	1	278.123	Reduced	1.69065e-09	TRUE	single-stranded DNA-binding protein	L	COG0629	BCAL0827	E	1	1	1.48e-127	BTH_I0500	E	0.817	1	7.81e-83	BPSL0547	E	0.876	1	1.2e-82		26	DEG10240038		ENA|LAUA01000017|LAUA01000017.1	WQ49_RS33430	-2.78191	0.00509111	28	222.423	Unchanged	0.416351	FALSE	rnhA	L	COG0328	BCAL1255
ENA|LAUA01000017|LAUA01000017.1	WQ49_RS25500	-8.17966	1.67234e-11	1	369.943	Reduced	1.22824e-10	TRUE	ubiquinone/menaquinone biosynthesis C-methyltransferase UbiE	H	COG2226	BCAL0873	E	1	1	0	BTH_I0553	E	0.951	1	8.1e-178	BPSL0637		0.951	1	8.68e-178		22	DEG10240039		ENA|LAUA01000017|LAUA01000017.1	WQ49_RS23570	-2.78128	0.0212307	19	151.095	Unchanged	0.416038	FALSE	aspartyl/glutamyl-tRNA(Asn/Gln) amidotransferasesubunit C	J	COG0721	BCAL0483	E
ENA|LAUA01000017|LAUA01000017.1	WQ49_RS25515	-9.27668	1.41177e-22	1	791.455	Reduced	5.63993e-14	TRUE	ubiquinone biosynthesis protein UbiB	R	COG0661	BCAL0876	E	1	1	0	BTH_I0556	E	0.91	1	0	BPSL0640	E	0.912	1	0		17	DEG10240040		ENA|LAUA01000016|LAUA01000016.1	WQ49_RS19225	-2.78079	0.0176309	19	151.05	Unchanged	0.415794	FALSE	hypothetical protein	-	-	BCAM0444
ENA|LAUA01000017|LAUA01000017.1	WQ49_RS25535	-9.47065	1.91278e-26	1	905.394	Reduced	1.31006e-14	TRUE	aspartate--tRNA(Asp/Asn) ligase	J	COG0173	BCAL0880	E	1	1	0	BTH_I0560	E	0.977	1	0	BPSL0644	E	0.97	0.9967	0		66	DEG10240043		ENA|LAUA01000002|LAUA01000002.1	WQ49_RS05825	-2.78055	7.3711e-05	64	506.995	Unchanged	0.415679	FALSE	NAD-dependent dehydratase	MG	COG0451	BCAM2032
ENA|LAUA01000017|LAUA01000017.1	WQ49_RS25605	-9.84376	5.80385e-34	1	1172.62	Reduced	6.66134e-16	TRUE	LPS-assembly protein LptD	M	COG1452	BCAL0894	E	1	1	0	BTH_I0575	E	0.792	1	0	BPSL0658	E	0.802	1	0		18	DEG10350041		ENA|LAUA01000002|LAUA01000002.1	WQ49_RS03615	-2.77868	0.00519336	33	261.435	Unchanged	0.414754	FALSE	bile acid 7-alpha dehydratase	-	-	BCAM1586
ENA|LAUA01000017|LAUA01000017.1	WQ49_RS25615	-8.60484	9.43505e-15	1	496.756	Reduced	7.04192e-12	TRUE	pdxA	H	COG1995	BCAL0896	E	1	1	0	BTH_I0577	E	0.821	0.9818	0	BPSL0660		0.821	0.9818	0		14	DEG10240045		ENA|LAUA01000014|LAUA01000014.1	WQ49_RS14755	-2.77863	0.00035203	40	316.717	Unchanged	0.414731	FALSE	acyl-CoA dehydrogenase	I	COG1960	BCAM1346
ENA|LAUA01000017|LAUA01000017.1	WQ49_RS25645	-7.80406	6.08378e-09	1	285.103	Reduced	1.35372e-09	TRUE	D,D-heptose 1,7-bisphosphate phosphatase	E	COG0241	BCAL0902	LB	1	1	6.77e-140	BTH_I0583	E	0.882	1	2.09e-124	BPSL0666		0.882	1	1.68e-122		5	DEG10240046		ENA|LAUA01000016|LAUA01000016.1	WQ49_RS20735	-2.77309	0.000380959	41	323.381	Unchanged	0.412003	FALSE	3-oxoacyl-ACP reductase	IQR	COG1028	BCAM0141
ENA|LAUA01000017|LAUA01000017.1	WQ49_RS25650	-7.00236	6.87202e-27	7	1049.11	Reduced	1.53048e-07	TRUE	glycyl-tRNA synthetase subunit beta	J	COG0751	BCAL0903	E	1	1	0	BTH_I0584	E	0.897	1	0	BPSL0667	E	0.904	1	0		28	DEG10350043		ENA|LAUA01000016|LAUA01000016.1	WQ49_RS18625	-2.77138	2.7107e-05	55	433.04	Unchanged	0.411163	FALSE	NADPH:quinone oxidoreductase	CR	COG0604	BCAM0565
ENA|LAUA01000017|LAUA01000017.1	WQ49_RS25655	-8.46181	5.17258e-14	1	449.863	Reduced	1.87361e-11	TRUE	glycyl-tRNA synthetase subunit alpha	-	-	BCAL0904	E	1	1	0	BTH_I0585	E	0.957	1	0	BPSL0668		0.963	1	0		25	DEG10240048		ENA|LAUA01000017|LAUA01000017.1	WQ49_RS24500	-2.76762	0.000293797	49	384.871	Unchanged	0.409322	FALSE	carbonic anhydrase	P	COG0288	BCAL0671
ENA|LAUA01000017|LAUA01000017.1	WQ49_RS25830	-6.56737	0.000460228	1	120.91	Reduced	1.58947e-06	TRUE	hypothetical protein	S	COG3813	BCAL0938a	N	1	1	2.27e-55	no homolog					no homolog					*				ENA|LAUA01000017|LAUA01000017.1	WQ49_RS30860	-2.76521	0.000813257	41	321.615	Unchanged	0.408146	FALSE	isochorismatase	Q	COG1335	BCAL1772
ENA|LAUA01000017|LAUA01000017.1	WQ49_RS25970	-5.47839	7.19919e-12	10	518.696	Reduced	0.000278282	TRUE	ADP-heptose--LPS heptosyltransferase	M	COG0859	BCAL0967	N	1	1	0	BTH_I0658		0.913	1	0	BPSL0791	E	0.91	1	0		5	DEG10350045		ENA|LAUA01000002|LAUA01000002.1	WQ49_RS06040	-2.75717	9.62371e-06	79	615.617	Unchanged	0.404233	FALSE	diaminopimelate decarboxylase	E	COG0019	BCAM2076
ENA|LAUA01000017|LAUA01000017.1	WQ49_RS26005	-6.5062	3.97913e-13	5	534.486	Reduced	2.18105e-06	TRUE	fructose-bisphosphate aldolase	G	COG0191	BCAL2839	E	1	1	0	BTH_I0665	E	0.955	1	0	BPSL0798		0.955	1	0		27	DEG10240050		ENA|LAUA01000003|LAUA01000003.1	WQ49_RS09550	-2.74064	9.16157e-06	82	631.659	Unchanged	0.396273	FALSE	MFS transporter	G	COG2814	BCAS0343
ENA|LAUA01000017|LAUA01000017.1	WQ49_RS26025	-8.64695	1.3667e-15	1	511.477	Reduced	5.26179e-12	TRUE	translation factor Sua5	J	COG0009	BCAL2835	E	1	1	0	BTH_I0669	E	0.851	1	0	BPSL0802	E	0.844	0.9737	0		20	DEG10240051		ENA|LAUA01000017|LAUA01000017.1	WQ49_RS29965	-2.73762	0.000705447	42	323.194	Unchanged	0.394831	FALSE	DNA-directed RNA polymerase sigma-70 factor	K	COG1595	BCAL1947
ENA|LAUA01000017|LAUA01000017.1	WQ49_RS26290	-8.00193	6.56417e-10	1	327.033	Reduced	3.88023e-10	TRUE	pyridoxine/pyridoxamine 5'-phosphate oxidase	H	COG0259	BCAL2782	E	1	1	3.32e-158	BTH_I0717		0.841	1	6.1e-134	BPSL0854	E	0.836	1	5.73e-133		11	DEG10350048		ENA|LAUA01000003|LAUA01000003.1	WQ49_RS09905	-2.73702	0.00224625	39	300.028	Unchanged	0.394545	FALSE	urea carboxylase-associated protein 1	S	COG3665	BCAS0271
ENA|LAUA01000017|LAUA01000017.1	WQ49_RS26315	-5.54127	2.67578e-16	14	756.257	Reduced	0.000212172	TRUE	N-acetylmuramoyl-L-alanine amidase	M	COG0860	BCAL2777	N	1	1	0	BTH_I0722	E	0.878	0.998	0	BPSL0859	E	0.875	0.9902	0		6	DEG10350049		ENA|LAUA01000017|LAUA01000017.1	WQ49_RS29770	-2.73161	1.09232e-16	265	2027.05	Unchanged	0.391969	FALSE	phosphoribosylformylglycinamidine synthase	F	COG0046	BCAL1987
ENA|LAUA01000017|LAUA01000017.1	WQ49_RS26320	-7.77902	6.24792e-09	1	280.195	Reduced	1.58196e-09	TRUE	hypothetical protein	R	COG0802	BCAL2776	LB	1	1	3.54e-135	BTH_I0723		0.81	1	1.73e-101	BPSL0860	E	0.804	1	3.74e-100	*	21	DEG10350050		ENA|LAUA01000007|LAUA01000007.1	WQ49_RS13660	-2.73069	0.000134491	50	382.777	Unchanged	0.391531	FALSE	hypothetical protein	L	COG0792	BCAL0161
ENA|LAUA01000017|LAUA01000017.1	WQ49_RS26350	-7.95684	2.56833e-10	1	316.96	Reduced	5.17342e-10	TRUE	glycerol-3-phosphate acyltransferase	S	COG0344	BCAL2770	E	1	1	3.04e-150	BTH_I0729	E	0.852	0.9484	1.15e-111	BPSL0866	E	0.868	0.9531	9.31e-114		13	DEG10350051		ENA|LAUA01000017|LAUA01000017.1	WQ49_RS29755	-2.72896	1.01044e-07	107	817.378	Unchanged	0.390712	FALSE	glucose-6-phosphate isomerase	G	COG0166	BCAL1990	E
ENA|LAUA01000017|LAUA01000017.1	WQ49_RS26360	-8.69851	1.44571e-15	1	530.083	Reduced	3.6755e-12	TRUE	UDP-N-acetylmuramate dehydrogenase	M	COG0812	BCAL2768	E	1	1	0	BTH_I0731		0.802	1	0	BPSL0868	E	0.811	1	0		19	DEG10350052		ENA|LAUA01000003|LAUA01000003.1	WQ49_RS09295	-2.72741	0.00175796	42	320.932	Unchanged	0.389977	FALSE	hypothetical protein	R	COG3450	BCAS0394
ENA|LAUA01000017|LAUA01000017.1	WQ49_RS26370	-6.94572	2.93696e-05	1	157.202	Reduced	2.09438e-07	TRUE	hypothetical protein	-	-	BCAL2766	N	1	1	1.93e-77	BTH_I0733		0.893	0.9717	1.64e-69	BPSL0870		0.858	1	4.31e-69	*				ENA|LAUA01000016|LAUA01000016.1	WQ49_RS18085	-2.72276	5.80338e-05	56	426.289	Unchanged	0.387784	FALSE	ABC transporter permease	E	COG1176	BCAM0671
ENA|LAUA01000017|LAUA01000017.1	WQ49_RS26375	-6.74535	0.000191453	1	136.799	Reduced	6.21814e-07	TRUE	30S ribosomal protein S20	J	COG0268	BCAL2765	LB	1	1	1.88e-56	BTH_I0735	E	0.922	1	2.98e-52	BPSL0871		0.922	1	3.19e-52		1	DEG10240055		ENA|LAUA01000002|LAUA01000002.1	WQ49_RS06825	-2.72159	0.0325917	20	152.571	Unchanged	0.387231	FALSE	isochorismate-pyruvate lyase	E	COG1605	BCAM2234
ENA|LAUA01000017|LAUA01000017.1	WQ49_RS26380	-9.25075	2.31513e-23	1	777.36	Reduced	6.86118e-14	TRUE	membrane protein	R	COG0728	BCAL2764	E	1	1	0	BTH_I0736		0.938	1	0	BPSL0872	E	0.932	1	0		21	DEG10350053		ENA|LAUA01000017|LAUA01000017.1	WQ49_RS26220	-2.71826	1.27563e-07	106	803.78	Unchanged	0.385667	FALSE	benzoylformate decarboxylase	EH	COG0028	BCAL2796
ENA|LAUA01000017|LAUA01000017.1	WQ49_RS26390	-8.03214	6.31799e-10	1	333.949	Reduced	3.19707e-10	TRUE	adenylate kinase	F	COG0563	BCAL2762	E	1	1	7.99e-164	BTH_I0739	E	0.95	1	2.13e-155	BPSL0875	E	0.936	1	1.41e-153		30	DEG10240056		ENA|LAUA01000002|LAUA01000002.1	WQ49_RS03820	-2.71528	1.55562e-05	81	613.083	Unchanged	0.38427	FALSE	acyl-CoA dehydrogenase	I	COG1960	BCAM1627
ENA|LAUA01000017|LAUA01000017.1	WQ49_RS26395	-8.28014	1.01191e-12	1	396.62	Reduced	6.3358e-11	TRUE	3-deoxy-manno-octulosonate cytidylyltransferase	M	COG1212	BCAL2761	E	1	1	0	BTH_I0740	E	0.859	1	2.85e-166	BPSL0876		0.859	1	3.52e-165		21	DEG10240057		ENA|LAUA01000002|LAUA01000002.1	WQ49_RS03495	-2.71208	0.000162955	62	468.403	Unchanged	0.382772	FALSE	ABC transporter substrate-binding protein	ET	COG0834	BCAM1564
ENA|LAUA01000017|LAUA01000017.1	WQ49_RS26400	-4.82721	0.0131855	3	101.466	Reduced	0.00379091	TRUE	hypothetical protein	S	COG2835	BCAL2760	N	1	1	5.37e-43	BTH_I0741		0.937	0.9844	6.4e-41	BPSL0877		0.937	0.9844	3.06e-40	*	8	DEG10200025		ENA|LAUA01000017|LAUA01000017.1	WQ49_RS32715	-2.70695	0.00049854	47	353.995	Unchanged	0.380384	FALSE	hypothetical protein	S	COG3619	BCAL1407	E
ENA|LAUA01000017|LAUA01000017.1	WQ49_RS26405	-8.66059	1.55683e-15	1	516.332	Reduced	4.78639e-12	TRUE	tetraacyldisaccharide 4'-kinase	M	COG1663	BCAL2759	E	0.997	1	0	BTH_I0742	E	0.854	1	0	BPSL0878	E	0.854	1	0		22	DEG10240058		ENA|LAUA01000002|LAUA01000002.1	WQ49_RS06775	-2.70587	0.0666708	18	135.888	Unchanged	0.379884	FALSE	membrane protein	-	-	BCAM2223
ENA|LAUA01000017|LAUA01000017.1	WQ49_RS26415	-5.12424	6.34872e-07	7	285.305	Reduced	0.00120472	TRUE	superoxide dismutase	P	COG0605	BCAL2757	E	1	1	6.31e-142	BTH_I0744		0.964	1	2.66e-137	BPSL0880	E	0.964	1	8.06e-138		10	DEG10350056		ENA|LAUA01000002|LAUA01000002.1	WQ49_RS03975	-2.70413	2.95999e-06	93	698.404	Unchanged	0.379075	FALSE	hypothetical protein	S	COG5267	BCAM1658
ENA|LAUA01000017|LAUA01000017.1	WQ49_RS26570	-8.89235	1.60606e-17	1	606.354	Reduced	9.35252e-13	TRUE	phosphopantothenate synthase	H	COG0452	BCAL2726	E	1	1	0	BTH_I0768	E	0.903	1	0	BPSL0904	E	0.916	1	0		32	DEG10350058		ENA|LAUA01000016|LAUA01000016.1	WQ49_RS16715	-2.70363	5.00214e-05	59	443.163	Unchanged	0.378846	FALSE	lipase chaperone	O	COG5380	BCAM0950
ENA|LAUA01000017|LAUA01000017.1	WQ49_RS26575	-6.1229	1.09995e-06	3	249.274	Reduced	1.4753e-05	TRUE	lipoprotein signal peptidase	MU	COG0597	BCAL2725	E	1	1	3.7e-118	BTH_I0769	E	0.88	1	3.62e-107	BPSL0905	E	0.886	1	7.66e-108		21	DEG10350059		ENA|LAUA01000001|LAUA01000001.1	WQ49_RS02285	-2.70027	0.0817711	13	97.958	Unchanged	0.377291	FALSE	membrane protein	-	-
ENA|LAUA01000017|LAUA01000017.1	WQ49_RS26580	-10.1111	8.92711e-41	1	1411.39	Reduced	0	TRUE	isoleucine--tRNA ligase	J	COG0060	BCAL2724	E	1	1	0	BTH_I0770	E	0.911	1	0	BPSL0906	E	0.914	1	0		78	DEG10350060		ENA|LAUA01000003|LAUA01000003.1	WQ49_RS11160	-2.69788	0.000416911	61	456.347	Unchanged	0.376187	FALSE	deacylase	R	COG3608	BCAS0028
ENA|LAUA01000017|LAUA01000017.1	WQ49_RS26585	-6.39545	2.97288e-13	5	494.97	Reduced	3.83744e-06	TRUE	riboflavin biosynthesis protein RibF	H	COG0196	BCAL2723	E	0.997	1	0	BTH_I0771	E	0.9	1	0	BPSL0907		0.906	1	0		31	DEG10240063		ENA|LAUA01000017|LAUA01000017.1	WQ49_RS24620	-2.6872	0.000133766	57	423.327	Unchanged	0.37129	FALSE	hypothetical protein	R	COG0790	BCAL0695
ENA|LAUA01000017|LAUA01000017.1	WQ49_RS26630	-6.57896	0.000801654	1	121.886	Reduced	1.49646e-06	TRUE	rpmB	J	COG0227	BCAL2714	E	1	1	5e-53	BTH_I0780	E	1	1	4.12e-53	BPSL0916		1	1	4.41e-53		18	DEG10240064		ENA|LAUA01000003|LAUA01000003.1	WQ49_RS10730	-2.68565	0.00200058	45	333.976	Unchanged	0.370583	FALSE	ABC transporter permease	E	COG4160	BCAS0112
ENA|LAUA01000017|LAUA01000017.1	WQ49_RS26645	-4.25768	1.12169e-08	22	486.767	Reduced	0.0272617	TRUE	ispH	IM	COG0761	BCAL2710	N	1	1	0	BTH_I0783		0.951	1	0	BPSL0919		0.948	1	0	*	26	DEG10130450		ENA|LAUA01000002|LAUA01000002.1	WQ49_RS07590	-2.68437	2.77464e-05	80	592.702	Unchanged	0.370001	FALSE	ABC transporter permease	E	COG1174	BCAM2382
ENA|LAUA01000017|LAUA01000017.1	WQ49_RS26815	-8.78652	1.52349e-17	1	563.454	Reduced	1.98197e-12	TRUE	permease	R	COG0795	BCAL2678	E	1	1	0	BTH_I0821	E	0.88	1	0	BPSL0963	E	0.875	1	0		15	DEG10240065		ENA|LAUA01000016|LAUA01000016.1	WQ49_RS18095	-2.68327	0.0205179	20	148.58	Unchanged	0.369498	FALSE	NAD(FAD)-dependent dehydrogenase	R	COG3383	BCAM0669	E
ENA|LAUA01000017|LAUA01000017.1	WQ49_RS26820	-8.73625	9.84137e-16	1	544.154	Reduced	2.82263e-12	TRUE	permease	R	COG0795	BCAL2677	E	1	1	0	BTH_I0822	E	0.854	0.9945	0	BPSL0964	E	0.854	0.9945	0		12	DEG10240066		ENA|LAUA01000017|LAUA01000017.1	WQ49_RS32580	-2.68292	2.66904e-05	69	510.793	Unchanged	0.369339	FALSE	branched-chain amino acid ABC transporter permease	G	COG1172	BCAL1433
ENA|LAUA01000017|LAUA01000017.1	WQ49_RS26830	-7.34514	1.28383e-06	1	207.392	Reduced	2.16494e-08	TRUE	DNA polymerase III subunit chi	L	COG2927	BCAL2675	E	1	1	6.53e-101	BTH_I0824	E	0.913	1	1.23e-82	BPSL0966		0.906	1	1.69e-82		1	DEG10240067		ENA|LAUA01000001|LAUA01000001.1	WQ49_RS02360	-2.67849	2.588e-16	277	2042.17	Unchanged	0.367327	FALSE	guanosine-3',5'-bis(diphosphate) 3'-pyrophosphohydrolase	TK	COG0317	BCAL3010
ENA|LAUA01000017|LAUA01000017.1	WQ49_RS26855	-8.46781	1.40497e-13	1	451.743	Reduced	1.79887e-11	TRUE	diacylglyceryl transferase	M	COG0682	BCAL2670	E	1	1	0	BTH_I0829	E	0.868	0.9933	0	BPSL0971		0.861	0.9933	0		20	DEG10240069		ENA|LAUA01000017|LAUA01000017.1	WQ49_RS25375	-2.67844	0.000354974	53	391.267	Unchanged	0.367306	FALSE	glycosyl transferase family 2	M	COG0463	BCAL0848
ENA|LAUA01000017|LAUA01000017.1	WQ49_RS26945	-6.86978	3.48324e-11	3	418.423	Reduced	3.17613e-07	TRUE	pantothenate synthetase	H	COG0414	BCAL2651	E	1	1	0	BTH_I0848	E	0.882	1	0	BPSL0991		0.885	1	0		15	DEG10240070		ENA|LAUA01000001|LAUA01000001.1	WQ49_RS00040	-2.67796	0.000347712	50	369.05	Unchanged	0.367089	FALSE	transcriptional regulator MraZ	S	COG2001	BCAL3471
ENA|LAUA01000017|LAUA01000017.1	WQ49_RS26950	-4.97185	6.0206e-09	12	437.339	Reduced	0.00219007	TRUE	segregation and condensation protein A	S	COG1354	BCAL2650	E	1	1	0	BTH_I0849		0.966	1	0	BPSL0992	E	0.959	1	0		4	DEG10350064		ENA|LAUA01000017|LAUA01000017.1	WQ49_RS25705	-2.67616	0.000694059	46	339.163	Unchanged	0.366277	FALSE	2-hydroxyacid dehydrogenase	K	COG1396	BCAL0914
ENA|LAUA01000017|LAUA01000017.1	WQ49_RS26970	-9.71962	8.15222e-32	1	1075.93	Reduced	1.9984e-15	TRUE	methionine--tRNA ligase	J	COG0143	BCAL2646	E	1	1	0	BTH_I0856		0.877	1	0	BPSL0998		0.869	1	0		30	DEG10290247		ENA|LAUA01000017|LAUA01000017.1	WQ49_RS31085	-2.66687	0.000554386	50	366.213	Unchanged	0.362097	FALSE	cobalt-precorrin-6x reductase	H	COG2099	BCAL1729
ENA|LAUA01000017|LAUA01000017.1	WQ49_RS26990	-4.93004	1.09329e-06	8	284.458	Reduced	0.00257132	TRUE	dcd	F	COG0717	BCAL2642	E	1	1	2.74e-142	BTH_I0860	E	0.995	1	5.5e-142	BPSL1002	E	0.989	1	1.42e-141		4	DEG10240071		ENA|LAUA01000016|LAUA01000016.1	WQ49_RS17400	-2.66594	4.93593e-06	71	519.406	Unchanged	0.361681	FALSE	pyridine nucleotide-disulfide oxidoreductase	C	COG1251	BCAM0813
ENA|LAUA01000017|LAUA01000017.1	WQ49_RS27050	-8.60951	7.67537e-15	1	498.38	Reduced	6.8181e-12	TRUE	porphobilinogen deaminase	H	COG0181	BCAL2630	E	1	1	0	BTH_I0872	E	0.85	1	2.23e-178	BPSL1015	E	0.841	1	6.45e-176		24	DEG10240073		ENA|LAUA01000017|LAUA01000017.1	WQ49_RS23680	-2.66444	7.87282e-05	63	460.485	Unchanged	0.361013	FALSE	tyrosine recombinase XerC	L	COG4973	BCAL0505
ENA|LAUA01000017|LAUA01000017.1	WQ49_RS27090	-7.71272	2.88342e-08	1	267.611	Reduced	2.38373e-09	TRUE	inorganic pyrophosphatase	C	COG0221	BCAL2622	E	1	1	2.79e-130	BTH_I0878	E	0.909	1	2.05e-120	BPSL1021		0.909	1	3.13e-120		22	DEG10240074		ENA|LAUA01000017|LAUA01000017.1	WQ49_RS32855	-2.66244	0.000281068	56	408.83	Unchanged	0.360117	FALSE	carbon-nitrogen hydrolase	R	COG0388	BCAL1380
ENA|LAUA01000017|LAUA01000017.1	WQ49_RS27295	-9.6066	1.40286e-29	1	994.865	Reduced	4.66294e-15	TRUE	DNA topoisomerase IV subunit B	L	COG0187	BCAL2455	LB	1	1	0	BTH_I0940		0.952	1	0	BPSL1069	E	0.95	1	0		72	DEG10350069		ENA|LAUA01000003|LAUA01000003.1	WQ49_RS11010	-2.65995	0.0663215	18	131.63	Unchanged	0.359009	FALSE	DNA-binding protein	-	-	BCAS0059
ENA|LAUA01000017|LAUA01000017.1	WQ49_RS27300	-9.82491	5.58951e-34	1	1157.41	Reduced	8.88178e-16	TRUE	DNA topoisomerase IV subunit A	L	COG0188	BCAL2454	LB	1	1	0	BTH_I0941		0.877	1	0	BPSL1070		0.877	1	0	*	60	DEG10180449		ENA|LAUA01000017|LAUA01000017.1	WQ49_RS32105	-2.6588	0.000139107	63	458.69	Unchanged	0.358501	FALSE	pilus assembly protein CpaB	U	COG3745	BCAL1527
ENA|LAUA01000017|LAUA01000017.1	WQ49_RS27330	-4.12593	2.60483e-07	22	444.259	Reduced	0.0410387	TRUE	hypothetical protein	R	COG0384	BCAL2448	N	1	1	0	BTH_I0949		0.71	0.9728	7.76e-138	BPSL1081		0.697	0.9728	4.88e-136	*				ENA|LAUA01000016|LAUA01000016.1	WQ49_RS18780	-2.65736	0.00322145	32	233.083	Unchanged	0.357858	FALSE	cytochrome C oxidase subunit III	-	-	BCAM0535
ENA|LAUA01000017|LAUA01000017.1	WQ49_RS27525	-7.39372	3.64396e-43	9	1763.28	Reduced	1.62791e-08	TRUE	dnaE	L	COG0587	BCAL2409	E	1	1	0	BTH_I0984	E	0.918	1	0	BPSL1117	E	0.903	1	0		38	DEG10240076		ENA|LAUA01000002|LAUA01000002.1	WQ49_RS02755	-2.65555	0.00111984	48	348.841	Unchanged	0.357059	FALSE	transcriptional activator protein Irlr	TK	COG0745	BCAM1418
ENA|LAUA01000017|LAUA01000017.1	WQ49_RS27530	-9.45505	2.32367e-25	1	895.605	Reduced	1.46549e-14	TRUE	ATP-binding protein	V	COG1132	BCAL2408	E	1	1	0	BTH_I0985	E	0.881	1	0	BPSL1118	E	0.886	1	0		100	DEG10350071		ENA|LAUA01000017|LAUA01000017.1	WQ49_RS33065	-2.6554	2.87958e-05	74	537.392	Unchanged	0.356992	FALSE	dipeptidyl aminopeptidase	I	COG2267	BCAL1338
ENA|LAUA01000017|LAUA01000017.1	WQ49_RS27535	-7.20636	1.17543e-14	3	528.399	Reduced	4.83582e-08	TRUE	glycosyl transferase family 1	M	COG0438	BCAL2407	N	0.997	1	0	BTH_I0986		0.703	0.9887	1.1e-168	BPSL1119		0.692	0.9887	8.24e-173	*				ENA|LAUA01000002|LAUA01000002.1	WQ49_RS03855	-2.65296	0.000252944	64	464.095	Unchanged	0.355912	FALSE	enoyl-CoA hydratase	I	COG1024	BCAM1634
ENA|LAUA01000017|LAUA01000017.1	WQ49_RS27545	-4.1343	5.5883e-09	28	568.136	Reduced	0.0400107	TRUE	heptosyltransferase	M	COG0859	BCAL2406	N	1	1	0	BTH_I0987		0.742	0.9894	0	BPSL1120		0.763	0.9894	0	*	1	DEG10360300		ENA|LAUA01000016|LAUA01000016.1	WQ49_RS18400	-2.64987	5.31972e-05	59	426.974	Unchanged	0.354551	FALSE	LysR family transcriptional regulator	K	COG0583	BCAM0609
ENA|LAUA01000017|LAUA01000017.1	WQ49_RS27565	-5.36352	1.53206e-08	8	384.187	Reduced	0.000452853	TRUE	LPS biosynthesis	-	-	BCAL2402	N	1	1	0	BTH_I0991		0.828	0.9531	1.9e-141	BPSL1124		0.799	0.9531	3.97e-139	*				ENA|LAUA01000017|LAUA01000017.1	WQ49_RS31250	-2.64947	2.51748e-18	345	2492.71	Unchanged	0.354376	FALSE	amino acid adenylation protein	Q	COG1020	BCAL1697
ENA|LAUA01000017|LAUA01000017.1	WQ49_RS27805	-7.97709	3.6369e-10	1	321.432	Reduced	4.54744e-10	TRUE	phosphatidylserine decarboxylase proenzyme	I	COG0688	BCAL2356	E	1	1	1.64e-158	BTH_I1048	E	0.907	1	4.25e-144	BPSL1199	E	0.897	1	8.24e-143		6	DEG10240081		ENA|LAUA01000002|LAUA01000002.1	WQ49_RS07280	-2.64889	6.19242e-08	134	968.202	Unchanged	0.354121	FALSE	(Fe-S)-binding protein	C	COG0247	BCAM2322
ENA|LAUA01000017|LAUA01000017.1	WQ49_RS27810	-6.52607	9.65132e-11	4	435.781	Reduced	1.96871e-06	TRUE	CDP-diacylglycerol--serine O-phosphatidyltransferase	I	COG1183	BCAL2355	E	1	1	0	BTH_I1049	E	0.931	1	0	BPSL1200	E	0.928	1	0		12	DEG10240082		ENA|LAUA01000016|LAUA01000016.1	WQ49_RS19470	-2.64305	0.0938352	12	86.9485	Unchanged	0.35156	FALSE	hypothetical protein	-	-	BCAM0398	E
ENA|LAUA01000017|LAUA01000017.1	WQ49_RS27860	-4.51327	0.000276353	7	186.763	Reduced	0.0116911	TRUE	preprotein translocase subunit SecG	-	-	BCAL2345	LB	1	1	4.44e-81	BTH_I1059	E	0.808	1	1.34e-51	BPSL1210		0.816	1	1.28e-51		1	DEG10240086		ENA|LAUA01000002|LAUA01000002.1	WQ49_RS07600	-2.64272	0.00100912	55	396.086	Unchanged	0.351414	FALSE	ABC transporter permease	E	COG1174	BCAM2384
ENA|LAUA01000017|LAUA01000017.1	WQ49_RS27870	-7.13109	8.76966e-06	1	178.785	Reduced	7.42772e-08	TRUE	NADH-quinone oxidoreductase subunit A	C	COG0838	BCAL2344	E	1	1	1.39e-82	BTH_I1061	E	0.975	1	4.34e-81	BPSL1211		0.975	1	4.65e-81		7	DEG10240087		ENA|LAUA01000017|LAUA01000017.1	WQ49_RS24310	-2.64183	0.00469743	35	252.148	Unchanged	0.351025	FALSE	prolyl-tRNA synthetase	S	COG2606	BCAL0630
ENA|LAUA01000017|LAUA01000017.1	WQ49_RS27875	-7.55429	1.64702e-07	1	239.765	Reduced	6.25528e-09	TRUE	NADH-quinone oxidoreductase subunit B	C	COG0377	BCAL2343	LB	1	1	1.62e-119	BTH_I1062	E	0.994	1	7.06e-119	BPSL1212	E	0.994	1	2.36e-118		10	DEG10350078		ENA|LAUA01000002|LAUA01000002.1	WQ49_RS07205	-2.63894	6.7867e-07	121	868.335	Unchanged	0.349765	FALSE	peptidase	E	COG3227	BCAM2307
ENA|LAUA01000017|LAUA01000017.1	WQ49_RS27880	-7.8897	4.08376e-09	1	302.547	Reduced	7.91412e-10	TRUE	NADH-quinone oxidoreductase subunit C	C	COG0852	BCAL2342	E	1	1	9.86e-149	BTH_I1063	E	0.92	1	2.4e-137	BPSL1213	E	0.915	1	3.1e-136		8	DEG10240089		ENA|LAUA01000017|LAUA01000017.1	WQ49_RS24135	-2.63867	1.58949e-05	80	574.194	Unchanged	0.349649	FALSE	putrescine/spermidine ABC transporter ATP-binding protein	E	COG3842	BCAL0597
ENA|LAUA01000017|LAUA01000017.1	WQ49_RS27890	-6.06127	3.22223e-06	3	238.862	Reduced	1.98328e-05	TRUE	NADH dehydrogenase subunit E	C	COG1905	BCAL2340	E	1	1	4.45e-121	BTH_I1065	E	0.944	1	1.34e-115	BPSL1215	E	0.944	1	1.44e-115		8	DEG10350081		ENA|LAUA01000016|LAUA01000016.1	WQ49_RS18610	-2.63836	0.000734098	43	308.868	Unchanged	0.349511	FALSE	short-chain dehydrogenase	IQR	COG1028	BCAM0568
ENA|LAUA01000017|LAUA01000017.1	WQ49_RS27895	-8.99238	3.76309e-19	1	649.895	Reduced	4.55858e-13	TRUE	NADH oxidoreductase (quinone), F subunit	C	COG1894	BCAL2339	E	0.998	1	0	BTH_I1066	E	0.972	1	0	BPSL1216	E	0.972	1	0		9	DEG10350082		ENA|LAUA01000002|LAUA01000002.1	WQ49_RS04335	-2.637	0.036916	23	165.355	Unchanged	0.348922	FALSE	hypothetical protein	S	COG3123	BCAM1727
ENA|LAUA01000017|LAUA01000017.1	WQ49_RS27900	-9.8265	2.65496e-34	1	1158.7	Reduced	8.88178e-16	TRUE	NADH dehydrogenase subunit G	C	COG1034	BCAL2338	E	1	1	0	BTH_I1067	E	0.902	1	0	BPSL1217	E	0.89	1	0		12	DEG10240093		ENA|LAUA01000002|LAUA01000002.1	WQ49_RS05925	-2.63311	0.0102257	33	236.325	Unchanged	0.347232	FALSE	hypothetical protein	-	-	BCAM2052
ENA|LAUA01000017|LAUA01000017.1	WQ49_RS27910	-7.58446	3.5439e-07	1	244.829	Reduced	5.21411e-09	TRUE	NADH-quinone oxidoreductase subunit I	C	COG1143	BCAL2336	E	1	1	9.11e-120	BTH_I1069	E	0.969	1	4.57e-116	BPSL1219	E	0.981	1	5.7e-117		12	DEG10350085		ENA|LAUA01000017|LAUA01000017.1	WQ49_RS26230	-2.63255	8.013e-05	66	471.834	Unchanged	0.346993	FALSE	2-dehydropantoate 2-reductase	H	COG1893	BCAL2794
ENA|LAUA01000017|LAUA01000017.1	WQ49_RS27925	-4.54575	2.41884e-17	38	1024.57	Reduced	0.0104494	TRUE	NADH:ubiquinone oxidoreductase subunit L	CP	COG1009	BCAL2333	E	1	1	0	BTH_I1072	E	0.907	1	0	BPSL1222	E	0.914	1	0		41	DEG10350087		ENA|LAUA01000016|LAUA01000016.1	WQ49_RS19180	-2.63209	0.00980568	26	186.204	Unchanged	0.346791	FALSE	2-oxoglutarate dehydrogenase	-	-	BCAM0453
ENA|LAUA01000017|LAUA01000017.1	WQ49_RS27935	-5.9635	3.1072e-17	10	726.067	Reduced	3.15075e-05	TRUE	NADH:ubiquinone oxidoreductase subunit N	C	COG1007	BCAL2331	E	1	1	0	BTH_I1074	E	0.895	0.998	0	BPSL1224	E	0.898	0.998	0		40	DEG10350089		ENA|LAUA01000002|LAUA01000002.1	WQ49_RS02845	-2.6316	0.00843613	35	250.352	Unchanged	0.34658	FALSE	2,4'-dihydroxyacetophenone dioxygenase	S	COG1917	BCAM1436
ENA|LAUA01000017|LAUA01000017.1	WQ49_RS28135	-4.97211	1.56109e-07	10	365.153	Reduced	0.00218784	TRUE	transporter MotA/TolQ/ExbB proton channel familyprotein	U	COG0811	BCAL2292	E	1	1	0	BTH_II2025	E	0.893	0.9918	2.09e-161	BPSS0367		0.884	0.9918	1.13e-160		10	DEG10240402		ENA|LAUA01000017|LAUA01000017.1	WQ49_RS33480	-2.63124	0.000159134	61	435.75	Unchanged	0.346423	FALSE	triphosphoribosyl-dephospho-CoA synthase	H	COG1767	BCAL1245
ENA|LAUA01000017|LAUA01000017.1	WQ49_RS28140	-8.15536	1.9175e-11	1	363.747	Reduced	1.43972e-10	TRUE	cell envelope biogenesis protein TonB	M	COG0810	BCAL2291	E	1	1	1.75e-173	BTH_II2024	E	0.528	1	3.18e-49	BPSS0368		0.519	0.93	2.69e-57		2	DEG10240401		ENA|LAUA01000017|LAUA01000017.1	WQ49_RS28740	-2.63047	3.70922e-06	91	649.378	Unchanged	0.346092	FALSE	eno	G	COG0148	BCAL2179
ENA|LAUA01000017|LAUA01000017.1	WQ49_RS28490	-5.79084	3.67682e-15	11	707.896	Reduced	6.9978e-05	TRUE	glnA	E	COG0174	BCAL2224	E	1	1	0	BTH_I1844	E	0.97	1	0	BPSL2318	E	0.972	1	0		18	DEG10350284		ENA|LAUA01000002|LAUA01000002.1	WQ49_RS06050	-2.63039	4.62039e-06	104	741.984	Unchanged	0.346059	FALSE	GntR family transcriptional regulator	KE	COG1167	BCAM2078
ENA|LAUA01000017|LAUA01000017.1	WQ49_RS28560	-8.39569	3.55245e-13	1	429.709	Reduced	2.9285e-11	TRUE	bifunctional protein FolD	H	COG0190	BCAL2212	E	1	1	0	BTH_I1861	E	0.913	0.9615	4.72e-178	BPSL2304	E	0.913	0.9615	1.1e-177		25	DEG10240209		ENA|LAUA01000016|LAUA01000016.1	WQ49_RS18470	-2.63	0.00015093	53	378.361	Unchanged	0.345888	FALSE	LysR family transcriptional regulator	K	COG0583	BCAM0595
ENA|LAUA01000017|LAUA01000017.1	WQ49_RS28645	-7.34016	2.65667e-06	1	206.67	Reduced	2.22899e-08	TRUE	Fe-S cluster assembly scaffold IscU	C	COG0822	BCAL2197	E	1	1	7.28e-99	BTH_I1876	E	0.933	1	7.35e-92	BPSL2288		0.956	1	6.37e-94		13	DEG10240213		ENA|LAUA01000002|LAUA01000002.1	WQ49_RS06845	-2.62963	0.000840487	53	378.264	Unchanged	0.345728	FALSE	dehydrogenase	R	COG0300	BCAM2238
ENA|LAUA01000017|LAUA01000017.1	WQ49_RS28650	-6.96996	3.87584e-05	1	159.872	Reduced	1.83183e-07	TRUE	iscA	S	COG0316	BCAL2196	E	1	1	8.43e-78	BTH_I1877	E	0.953	1	5.63e-75	BPSL2287		0.953	1	6.59e-75		21	DEG10240214		ENA|LAUA01000016|LAUA01000016.1	WQ49_RS22510	-2.62915	2.92342e-05	65	463.613	Unchanged	0.345521	FALSE	hemin ABC transporter permease	P	COG0609	BCAM2629
ENA|LAUA01000017|LAUA01000017.1	WQ49_RS28655	-7.69669	3.30474e-08	1	264.644	Reduced	2.63064e-09	TRUE	hscB	O	COG1076	BCAL2195	E	1	1	1.54e-126	BTH_I1878	E	0.845	0.9943	4.74e-109	BPSL2286		0.862	0.9943	8.77e-111		7	DEG10240215		ENA|LAUA01000017|LAUA01000017.1	WQ49_RS27680	-2.62771	0.00227925	40	285.255	Unchanged	0.344904	FALSE	potassium-transporting ATPase C chain	P	COG2156	BCAL2381
ENA|LAUA01000017|LAUA01000017.1	WQ49_RS28680	-7.73913	3.45807e-22	3	764.525	Reduced	2.02541e-09	TRUE	lysine--tRNA ligase	J	COG1190	BCAL2190	E	1	1	0	BTH_I1883	E	0.915	1	0	BPSL2281	E	0.915	1	0		73	DEG10240217		ENA|LAUA01000017|LAUA01000017.1	WQ49_RS33885	-2.62576	1.74507e-05	80	569.104	Unchanged	0.344065	FALSE	monooxygenase	HC	COG0654	BCAL1157
ENA|LAUA01000017|LAUA01000017.1	WQ49_RS28690	-8.20652	2.38144e-11	1	376.885	Reduced	1.02988e-10	TRUE	peptide chain release factor 2	J	COG0216	BCAL2189	E	0.496	1	7.26e-69	BTH_RS21835		0.968	1	0	BPSL2280	E	0.972	1	0		63	DEG10350279		ENA|LAUA01000017|LAUA01000017.1	WQ49_RS29170	-2.62352	1.38367e-05	81	575.307	Unchanged	0.343104	FALSE	succinyl-diaminopimelate desuccinylase	E	COG0624	BCAL2103
ENA|LAUA01000017|LAUA01000017.1	WQ49_RS28705	-8.94248	5.04981e-18	1	627.77	Reduced	6.53033e-13	TRUE	cell division protein FtsX	M	COG4591	BCAL2186	E	1	1	0	BTH_I1887	E	0.935	1	0	BPSL2277	E	0.938	1	0		41	DEG10350278		ENA|LAUA01000016|LAUA01000016.1	WQ49_RS20365	-2.62233	0.000187168	54	383.434	Unchanged	0.342594	FALSE	hypothetical protein	-	-	BCAM0211
ENA|LAUA01000017|LAUA01000017.1	WQ49_RS28710	-8.07177	2.08639e-10	1	343.265	Reduced	2.47695e-10	TRUE	ABC transporter ATP-binding protein	V	COG1136	BCAL2185	E	1	1	1.77e-170	BTH_I1888		0.87	0.9957	5.6e-149	BPSL2276		0.883	0.9957	2.38e-151		100	DEG10290200		ENA|LAUA01000003|LAUA01000003.1	WQ49_RS09760	-2.61298	0.125838	14	99.247	Unchanged	0.338609	FALSE	pilus assembly protein	-	-	BCAS0300
ENA|LAUA01000017|LAUA01000017.1	WQ49_RS28730	-6.65517	3.90519e-20	7	824.677	Reduced	1.00376e-06	TRUE	pyrG	F	COG0504	BCAL2181	E	1	1	0	BTH_I1892	E	0.942	0.9946	0	BPSL2272	E	0.942	0.9946	0		32	DEG10240219		ENA|LAUA01000003|LAUA01000003.1	WQ49_RS08825	-2.60829	0.00224579	50	351.644	Unchanged	0.336627	FALSE	NADPH quinone oxidoreductase	R	COG2249	BCAS0623
ENA|LAUA01000017|LAUA01000017.1	WQ49_RS28735	-8.36732	6.53972e-13	1	421.327	Reduced	3.54301e-11	TRUE	2-dehydro-3-deoxyphosphooctonate aldolase	M	COG2877	BCAL2180	E	1	1	0	BTH_I1893	E	0.933	1	0	BPSL2271		0.919	1	0		18	DEG10240220		ENA|LAUA01000002|LAUA01000002.1	WQ49_RS06840	-2.60814	1.40814e-05	93	653.463	Unchanged	0.336562	FALSE	2,2-dialkylglycine decarboxylase	E	COG0160	BCAM2237
ENA|LAUA01000017|LAUA01000017.1	WQ49_RS28790	-8.89833	3.20781e-18	1	608.859	Reduced	8.96172e-13	TRUE	tryptophanyl-tRNA synthetase	J	COG0180	BCAL2169	E	1	1	0	BTH_I1904		0.99	1	0	BPSL2260	E	0.98	1	0		35	DEG10350275		ENA|LAUA01000002|LAUA01000002.1	WQ49_RS07565	-2.60764	0.000489194	60	421.652	Unchanged	0.336352	FALSE	hypothetical protein	-	-	BCAM2377
ENA|LAUA01000017|LAUA01000017.1	WQ49_RS28800	-4.35473	1.27931e-08	19	449.969	Reduced	0.0199241	TRUE	dihydrodipicolinate synthase	EM	COG0329	BCAL2167	LB	1	1	0	BTH_I1906		0.883	1	0	BPSL2258	E	0.88	1	0		27	DEG10350274		ENA|LAUA01000002|LAUA01000002.1	WQ49_RS03445	-2.60676	0.0548379	20	140.898	Unchanged	0.335982	FALSE	hypothetical protein	-	-	BCAM1555
ENA|LAUA01000017|LAUA01000017.1	WQ49_RS28860	-8.29103	1.81393e-12	1	399.628	Reduced	5.89413e-11	TRUE	UDP-2,3-diacylglucosamine hydrolase	S	COG2908	BCAL2154	E	1	1	0	BTH_I1937	E	0.823	1	1.79e-162	BPSL2247	E	0.818	0.9511	1.39e-151		17	DEG10240222		ENA|LAUA01000016|LAUA01000016.1	WQ49_RS18655	-2.60032	0.000304281	50	349.708	Unchanged	0.333276	FALSE	cell envelope biogenesis protein TonB	M	COG0810	BCAM0559
ENA|LAUA01000017|LAUA01000017.1	WQ49_RS28880	-9.08863	2.90079e-21	1	694.71	Reduced	2.26485e-13	TRUE	cysteine--tRNA ligase	J	COG0215	BCAL2150	E	1	1	0	BTH_I1941	E	0.877	1	0	BPSL2243	E	0.865	1	0		39	DEG10240223		ENA|LAUA01000017|LAUA01000017.1	WQ49_RS34190	-2.59719	0.0233383	24	167.819	Unchanged	0.33197	FALSE	membrane protein	-	-	BCAL1085
ENA|LAUA01000017|LAUA01000017.1	WQ49_RS28890	-8.57702	2.48971e-15	1	487.257	Reduced	8.52984e-12	TRUE	acetyl-CoA carboxylase carboxyltransferase subunit alpha	I	COG0825	BCAL2148	E	1	1	0	BTH_I1943		0.95	0.9907	0	BPSL2241	E	0.96	1	0		28	DEG10350270		ENA|LAUA01000017|LAUA01000017.1	WQ49_RS32750	-2.59444	0.0493268	19	132.732	Unchanged	0.330827	FALSE	hypothetical protein	S	COG4317	BCAL1401
ENA|LAUA01000017|LAUA01000017.1	WQ49_RS28895	-9.13379	6.56237e-20	1	716.819	Reduced	1.62759e-13	TRUE	tRNA(Ile)-lysidine synthetase	D	COG0037	BCAL2147	E	1	1	0	BTH_I1944	E	0.702	1	0	BPSL2240	E	0.703	1	0		16	DEG10350269		ENA|LAUA01000002|LAUA01000002.1	WQ49_RS06570	-2.59321	0.00422561	41	285.453	Unchanged	0.330313	FALSE	XRE family transcriptional regulator	-	-	BCAM2183
ENA|LAUA01000017|LAUA01000017.1	WQ49_RS28900	-8.94827	3.14192e-18	1	630.323	Reduced	6.26388e-13	TRUE	aspartate kinase	E	COG0527	BCAL2146	E	1	1	0	BTH_I1945	E	0.959	0.9976	0	BPSL2239	E	0.959	0.9976	0		20	DEG10240225		ENA|LAUA01000001|LAUA01000001.1	WQ49_RS01745	-2.58943	1.3041e-09	163	1130.03	Unchanged	0.328747	FALSE	glycosyl transferase family 2	M	COG0463	BCAL3128
ENA|LAUA01000017|LAUA01000017.1	WQ49_RS29015	-9.12212	1.17263e-20	1	711.047	Reduced	1.77192e-13	TRUE	glutamate--tRNA ligase	J	COG0008	BCAL2126	E	1	1	0	BTH_I1984	E	0.889	1	0	BPSL2197	E	0.885	1	0		58	DEG10240227		ENA|LAUA01000001|LAUA01000001.1	WQ49_RS01670	-2.58797	1.2801e-09	161	1115.05	Unchanged	0.328144	FALSE	hypothetical protein	-	-	BCAL3143
ENA|LAUA01000017|LAUA01000017.1	WQ49_RS29105	-8.22847	5.14679e-12	1	382.659	Reduced	8.91449e-11	TRUE	tRNA threonylcarbamoyl adenosine modification protein YeaZ	O	COG1214	BCAL2115A	N	1	1	0	BTH_I2001	E	0.74	0.9961	2.79e-123	BPSL2185		0.726	0.9569	7.55e-119		17	DEG10240228		ENA|LAUA01000001|LAUA01000001.1	WQ49_RS01800	-2.58562	1.27967e-06	103	712.443	Unchanged	0.327177	FALSE	glycosyl transferase	R	COG1216	BCAL3115
ENA|LAUA01000017|LAUA01000017.1	WQ49_RS29115	-8.651	4.51585e-16	1	512.929	Reduced	5.11591e-12	TRUE	DNA polymerase	L	COG1573	BCAL2114	E	1	1	0	BTH_I2003	E	0.808	0.6181	4.97e-122	BPSL2183		0.808	0.6327	1.04e-127		5	DEG10240229		ENA|LAUA01000016|LAUA01000016.1	WQ49_RS20350	-2.58162	0.000585755	50	345.193	Unchanged	0.325532	FALSE	LPS glycosyltransferase	M	COG3306	BCAM0214
ENA|LAUA01000017|LAUA01000017.1	WQ49_RS29130	-6.31948	7.63331e-16	7	653.46	Reduced	5.62043e-06	TRUE	MFS transporter	-	-	BCAL2111	E	1	1	0	BTH_I2006	E	0.901	1	0	BPSL2180	E	0.89	1	0		2	DEG10240230		ENA|LAUA01000017|LAUA01000017.1	WQ49_RS33010	-2.58132	2.89366e-06	100	689.633	Unchanged	0.325412	FALSE	hypothetical protein	T	COG0642	BCAL1349	E
ENA|LAUA01000017|LAUA01000017.1	WQ49_RS29180	-8.32285	1.52922e-12	1	408.539	Reduced	4.76956e-11	TRUE	2,3,4,5-tetrahydropyridine-2,6-dicarboxylate N-succinyltransferase	E	COG2171	BCAL2101	E	1	1	0	BTH_I2016		0.967	1	0	BPSL2169	E	0.967	1	0		18	DEG10350263		ENA|LAUA01000016|LAUA01000016.1	WQ49_RS18755	-2.58076	0.000130308	57	393.219	Unchanged	0.325183	FALSE	serine O-acetyltransferase	E	COG1045	BCAM0540
ENA|LAUA01000017|LAUA01000017.1	WQ49_RS29195	-6.10191	7.0589e-37	22	1748.07	Reduced	1.6323e-05	TRUE	chromosome partitioning protein Smc	D	COG1196	BCAL2098	E	1	1	0	BTH_I2019	E	0.92	1	0	BPSL2166	E	0.911	1	0		8	DEG10240232		ENA|LAUA01000003|LAUA01000003.1	WQ49_RS09450	-2.57966	0.0318368	26	179.561	Unchanged	0.324731	FALSE	glyoxalase	-	-	BCAS0363
ENA|LAUA01000017|LAUA01000017.1	WQ49_RS29205	-9.6649	3.21527e-29	1	1035.89	Reduced	2.88658e-15	TRUE	ligA	L	COG0272	BCAL2096	E	1	1	0	BTH_I2022	E	0.893	0.9971	0	BPSL2164	E	0.897	0.9971	0		39	DEG10350260		ENA|LAUA01000017|LAUA01000017.1	WQ49_RS32825	-2.57925	1.21716e-07	129	888.168	Unchanged	0.324564	FALSE	lysophospholipase	I	COG2267	BCAL1386
ENA|LAUA01000017|LAUA01000017.1	WQ49_RS29235	-8.41985	2.84651e-14	1	436.961	Reduced	2.48852e-11	TRUE	elongation factor Ts	J	COG0264	BCAL2090	E	1	1	0	BTH_I2028	E	0.928	0.9522	0	BPSL2158	E	0.921	0.9522	0		35	DEG10240235		ENA|LAUA01000002|LAUA01000002.1	WQ49_RS05935	-2.57558	1.49724e-05	98	673.176	Unchanged	0.323065	FALSE	peptide-binding protein	-	-	BCAM2054
ENA|LAUA01000017|LAUA01000017.1	WQ49_RS29240	-8.1129	2.85557e-11	1	353.195	Reduced	1.89796e-10	TRUE	uridylate kinase	F	COG0528	BCAL2089	E	1	1	1.92e-174	BTH_I2029	E	0.979	1	1.7e-171	BPSL2157	E	0.975	1	2.01e-170		36	DEG10240236		ENA|LAUA01000003|LAUA01000003.1	WQ49_RS09250	-2.57303	0.187376	13	89.683	Unchanged	0.322031	FALSE	hypothetical protein	-	-	BCAS0403
ENA|LAUA01000017|LAUA01000017.1	WQ49_RS29245	-7.7897	4.13591e-09	1	282.274	Reduced	1.48037e-09	TRUE	ribosome-recycling factor	J	COG0233	BCAL2088	E	1	1	3.99e-135	BTH_I2030	E	0.962	1	1.54e-131	BPSL2156		0.946	1	5.47e-129		38	DEG10240237		ENA|LAUA01000017|LAUA01000017.1	WQ49_RS31835	-2.56798	0.0220985	26	178.106	Unchanged	0.319985	FALSE	hypothetical protein	-	-	BCAL1578
ENA|LAUA01000017|LAUA01000017.1	WQ49_RS29250	-4.9511	3.16861e-08	11	395.481	Reduced	0.00237205	TRUE	UDP diphosphate synthase	I	COG0020	BCAL2087	E	1	1	0	BTH_I2031	E	0.892	1	1.14e-177	BPSL2155	E	0.896	1	8.17e-177		35	DEG10240238		ENA|LAUA01000016|LAUA01000016.1	WQ49_RS17140	-2.56713	0.00435947	32	218.942	Unchanged	0.319643	FALSE	transcriptional regulator	K	COG1733	BCAM0866
ENA|LAUA01000017|LAUA01000017.1	WQ49_RS29255	-8.33783	5.33764e-13	1	412.8	Reduced	4.31581e-11	TRUE	phosphatidate cytidylyltransferase	I	COG0575	BCAL2086	E	1	1	0	BTH_I2032	E	0.806	1	1.62e-119	BPSL2154	E	0.813	1	1.03e-110		34	DEG10350256		ENA|LAUA01000016|LAUA01000016.1	WQ49_RS18070	-2.56239	0.000617385	47	320.223	Unchanged	0.317736	FALSE	short-chain dehydrogenase	IQR	COG1028	BCAM0674
ENA|LAUA01000017|LAUA01000017.1	WQ49_RS29260	-8.84899	5.58356e-18	1	588.373	Reduced	1.27365e-12	TRUE	1-deoxy-D-xylulose 5-phosphate reductoisomerase	I	COG0743	BCAL2085	E	1	1	0	BTH_I2033	E	0.876	0.995	0	BPSL2153	E	0.876	0.995	0		29	DEG10350255		ENA|LAUA01000001|LAUA01000001.1	WQ49_RS00410	-2.55974	1.6086e-06	104	706.549	Unchanged	0.316671	FALSE	pyrF	F	COG0284	BCAL3400
ENA|LAUA01000017|LAUA01000017.1	WQ49_RS29270	-9.81422	7.3995e-34	1	1148.84	Reduced	8.88178e-16	TRUE	membrane protein	M	COG4775	BCAL2083	E	1	1	0	BTH_I2035	E	0.94	0.9987	0	BPSL2151	E	0.94	1	0		24	DEG10350253		ENA|LAUA01000003|LAUA01000003.1	WQ49_RS09105	-2.5571	0.0106519	35	237.746	Unchanged	0.315618	FALSE	OsmC-like protein	O	COG1765	BCAS0437
ENA|LAUA01000017|LAUA01000017.1	WQ49_RS29275	-7.58226	7.35033e-08	1	244.467	Reduced	5.28382e-09	TRUE	outer membrane protein H precursor	M	COG2825	BCAL2082	E	1	1	1.37e-116	BTH_I2036	E	0.902	0.9939	2.95e-96	BPSL2150	E	0.902	0.9939	1.19e-96		2	DEG10350252		ENA|LAUA01000016|LAUA01000016.1	WQ49_RS19360	-2.55548	0.00021575	56	379.61	Unchanged	0.314973	FALSE	LuxR family transcriptional regulator	K	COG2771	BCAM0417
ENA|LAUA01000017|LAUA01000017.1	WQ49_RS29280	-8.72394	2.21139e-16	1	539.523	Reduced	3.07687e-12	TRUE	UDP-3-O-acylglucosamine N-acyltransferase	M	COG1044	BCAL2081	E	1	1	0	BTH_I2037	E	0.86	0.9916	0	BPSL2149	E	0.862	0.9916	0		26	DEG10350251		ENA|LAUA01000002|LAUA01000002.1	WQ49_RS06950	-2.55037	2.35876e-05	96	647.998	Unchanged	0.312946	FALSE	DeoR family transcriptional regulator	T	COG2199	BCAM2256
ENA|LAUA01000017|LAUA01000017.1	WQ49_RS29285	-7.52474	1.87804e-07	1	234.895	Reduced	7.47129e-09	TRUE	fabZ	I	COG0764	BCAL2080	E	1	1	9.19e-114	BTH_I2038	E	0.935	1	3.09e-100	BPSL2148		0.942	1	6.96e-101		27	DEG10240244		ENA|LAUA01000001|LAUA01000001.1	WQ49_RS01765	-2.55006	2.23014e-06	103	695.091	Unchanged	0.312824	FALSE	glycosyl transferase	R	COG1216	BCAL3122
ENA|LAUA01000017|LAUA01000017.1	WQ49_RS29290	-5.20525	2.13213e-08	9	386.738	Reduced	0.000869717	TRUE	acyl-ACP-UDP-N-acetylglucosamine O-acyltransferase	M	COG1043	BCAL2079	E	1	1	0	BTH_I2039	E	0.893	1	2.38e-177	BPSL2147	E	0.901	1	1.76e-178		36	DEG10350250		ENA|LAUA01000002|LAUA01000002.1	WQ49_RS07405	-2.54881	2.32788e-05	94	633.843	Unchanged	0.312326	FALSE	hypothetical protein	-	-	BCAM2347
ENA|LAUA01000017|LAUA01000017.1	WQ49_RS29295	-6.15173	1.00832e-13	7	581.723	Reduced	1.28317e-05	TRUE	lipid-A-disaccharide synthase	M	COG0763	BCAL2078	E	1	1	0	BTH_I2040	E	0.85	0.9743	0	BPSL2146	E	0.84	0.9794	0		24	DEG10240246		ENA|LAUA01000003|LAUA01000003.1	WQ49_RS09020	-2.54747	1.93215e-05	104	700.561	Unchanged	0.311797	FALSE	RND transporter	MU	COG1538	BCAS0584
ENA|LAUA01000017|LAUA01000017.1	WQ49_RS29370	-6.28158	9.92844e-18	8	726.096	Reduced	6.7867e-06	TRUE	inosine-5-monophosphate dehydrogenase	F	COG0516	BCAL2063	E	1	1	0	BTH_I2056	E	0.959	1	0	BPSL2129	E	0.965	1	0		23	DEG10350247		ENA|LAUA01000016|LAUA01000016.1	WQ49_RS21800	-2.54673	0.00113365	44	296.58	Unchanged	0.311506	FALSE	molybdenum cofactor sulfurase	S	COG2258	BCAM2770
ENA|LAUA01000017|LAUA01000017.1	WQ49_RS29380	-9.32068	1.51696e-23	1	815.979	Reduced	4.06342e-14	TRUE	guaA	F	COG0519	BCAL2061	E	1	1	0	BTH_I2058	E	0.939	1	0	BPSL2127	E	0.931	1	0		19	DEG10240249		ENA|LAUA01000003|LAUA01000003.1	WQ49_RS10920	-2.54536	0.0044927	47	316.457	Unchanged	0.310969	FALSE	hypothetical protein	-	-	BCAS0076
ENA|LAUA01000017|LAUA01000017.1	WQ49_RS29605	-8.10623	1.63959e-10	1	351.553	Reduced	1.98192e-10	TRUE	2-C-methyl-D-erythritol 4-phosphate cytidylyltransferase	I	COG1211	BCAL2016	E	1	1	2.47e-174	BTH_I2089	E	0.894	1	1.35e-156	BPSL2099	E	0.894	1	3.2e-157		27	DEG10350243		ENA|LAUA01000002|LAUA01000002.1	WQ49_RS04420	-2.54089	9.85137e-07	123	824.654	Unchanged	0.309213	FALSE	peptidase S8	O	COG1404	BCAM1744
ENA|LAUA01000017|LAUA01000017.1	WQ49_RS29610	-7.55728	9.57617e-08	1	240.248	Reduced	6.14386e-09	TRUE	2-C-methyl-D-erythritol 2,4-cyclodiphosphate synthase	I	COG0245	BCAL2015	E	1	1	2.12e-115	BTH_I2090	E	0.899	0.9876	5.11e-103	BPSL2098		0.893	0.9876	5.08e-102		26	DEG10240252		ENA|LAUA01000017|LAUA01000017.1	WQ49_RS30290	-2.53999	0.00195359	46	308.593	Unchanged	0.308859	FALSE	membrane protein	S	COG2976	BCAL1882
ENA|LAUA01000017|LAUA01000017.1	WQ49_RS29725	-4.78204	6.62495e-22	38	1206.94	Reduced	0.00448251	TRUE	peptidase	O	COG0466	BCAL1994	LB	1	1	0	BTH_I2122		0.973	1	0	BPSL1405		0.973	1	0	*	10	DEG10330167		ENA|LAUA01000002|LAUA01000002.1	WQ49_RS05740	-2.5371	7.0667e-05	81	541.861	Unchanged	0.307732	FALSE	iditol 2-dehydrogenase	ER	COG1063	BCAM2015
ENA|LAUA01000017|LAUA01000017.1	WQ49_RS29790	-7.71425	1.32985e-08	1	267.882	Reduced	2.36134e-09	TRUE	intracellular septation protein A	D	COG2917	BCAL1983	N	1	1	2.26e-125	BTH_I2138	E	0.909	1	7.11e-100	BPSL1420		0.915	1	1.61e-100		6	DEG10240253		ENA|LAUA01000002|LAUA01000002.1	WQ49_RS06320	-2.53644	0.0540495	23	154.214	Unchanged	0.307476	FALSE	hypothetical protein	R	COG1545	BCAM2133
ENA|LAUA01000017|LAUA01000017.1	WQ49_RS29870	-8.6424	1.85036e-15	1	509.834	Reduced	5.43054e-12	TRUE	folate-binding protein	R	COG0354	BCAL1966	E	1	1	0	BTH_I2152	E	0.808	0.9448	0	BPSL1434	E	0.824	0.9099	0		8	DEG10240254		ENA|LAUA01000002|LAUA01000002.1	WQ49_RS06430	-2.53235	0.000657645	65	433.51	Unchanged	0.305885	FALSE	2-methylisocitrate lyase	G	COG2513	BCAM2155
ENA|LAUA01000017|LAUA01000017.1	WQ49_RS29880	-7.92843	1.38312e-09	1	310.781	Reduced	6.19562e-10	TRUE	tmk	F	COG0125	BCAL1964	E	1	1	3.32e-150	BTH_I2154	E	0.874	1	1.4e-131	BPSL1436	E	0.893	1	2.62e-134		31	DEG10350102		ENA|LAUA01000017|LAUA01000017.1	WQ49_RS28625	-2.5319	0.0995536	17	113.783	Unchanged	0.305712	FALSE	hypothetical protein	-	-	BCAL2201
ENA|LAUA01000017|LAUA01000017.1	WQ49_RS29885	-8.64236	7.46519e-16	1	509.858	Reduced	5.43188e-12	TRUE	DNA polymerase III subunit delta'	L	COG0470	BCAL1963	E	1	1	0	BTH_I2155	E	0.857	1	7.57e-180	BPSL1437		0.848	1	9.78e-174		8	DEG10240256		ENA|LAUA01000017|LAUA01000017.1	WQ49_RS34625	-2.53189	0.00711535	34	226.964	Unchanged	0.305707	FALSE	membrane protein	-	-	BCAL2873
ENA|LAUA01000017|LAUA01000017.1	WQ49_RS29975	-7.18797	5.9565e-06	1	185.969	Reduced	5.37271e-08	TRUE	30S ribosomal protein S6	J	COG0360	BCAL1945	E	1	1	2.55e-92	BTH_I2179	E	0.992	1	7.12e-92	BPSL1458		0.992	1	7.63e-92		23	DEG10240257		ENA|LAUA01000001|LAUA01000001.1	WQ49_RS01395	-2.52784	1.3872e-09	161	1069.53	Unchanged	0.304144	FALSE	glyA	E	COG0112	BCAL3197
ENA|LAUA01000017|LAUA01000017.1	WQ49_RS29980	-6.89217	9.84231e-05	1	151.471	Reduced	2.81062e-07	TRUE	primosomal replication protein N	L	COG2965	BCAL1944	E	1	1	1.33e-69	BTH_I2180	E	0.909	1	1.37e-61	BPSL1459		0.909	1	1.47e-61		1	DEG10240258		ENA|LAUA01000014|LAUA01000014.1	WQ49_RS14760	-2.52734	0.00240646	39	259.439	Unchanged	0.30395	FALSE	hypothetical protein	J	COG0172	BCAM1345
ENA|LAUA01000017|LAUA01000017.1	WQ49_RS29995	-9.08776	4.74225e-20	1	694.303	Reduced	2.2804e-13	TRUE	DNA helicase	L	COG0305	BCAL1941	E	1	1	0	BTH_I2183	E	0.972	1	0	BPSL1462	E	0.974	1	0		40	DEG10350103		ENA|LAUA01000002|LAUA01000002.1	WQ49_RS07930	-2.52482	0.00173111	53	351.757	Unchanged	0.30298	FALSE	cytochrome C	C	COG2863	BCAM2442
ENA|LAUA01000017|LAUA01000017.1	WQ49_RS30025	-8.46243	2.84827e-14	1	450.056	Reduced	1.86582e-11	TRUE	polysaccharide deacetylase	G	COG0726	BCAL1935	E	1	1	0	BTH_I2189	E	0.906	1	0	BPSL1468	E	0.896	1	0		2	DEG10240261		ENA|LAUA01000016|LAUA01000016.1	WQ49_RS19315	-2.52461	6.58343e-05	69	457.694	Unchanged	0.302901	FALSE	peptidase C45	-	-	BCAM0426
ENA|LAUA01000017|LAUA01000017.1	WQ49_RS30030	-8.53747	2.62176e-14	1	474.104	Reduced	1.11888e-11	TRUE	UDP-4-amino-4-deoxy-L-arabinose formyltransferase	MG	COG0451	BCAL1934	E	0.997	0.9719	0	BTH_I2190	E	0.949	0.9719	0	no homolog						4	DEG10240262		ENA|LAUA01000007|LAUA01000007.1	WQ49_RS13570	-2.52329	2.50563e-06	99	655.816	Unchanged	0.302393	FALSE	flagellar biosynthesis protein FlhG	D	COG0455	BCAL0143
ENA|LAUA01000017|LAUA01000017.1	WQ49_RS30035	-6.63891	1.34268e-12	4	471.265	Reduced	1.09345e-06	TRUE	formyl transferase	J	COG0223	BCAL1933	E	1	1	0	BTH_I2191	E	0.889	1	0	BPSL0122		0.311	0.8476	1.84e-23		33	DEG10240263		ENA|LAUA01000016|LAUA01000016.1	WQ49_RS19880	-2.5216	0.000194235	60	397.231	Unchanged	0.301747	FALSE	phosphofructokinase	G	COG1105	BCAM0311
ENA|LAUA01000017|LAUA01000017.1	WQ49_RS30040	-8.67054	1.62332e-15	1	519.908	Reduced	4.46643e-12	TRUE	UDP-4-amino-4-deoxy-L-arabinose-oxoglutarate aminotransferase	M	COG0463	BCAL1932	E	1	1	0	BTH_I2192	E	0.872	1	0	BPSL1471	E	0.875	1	0		10	DEG10350105		ENA|LAUA01000002|LAUA01000002.1	WQ49_RS05710	-2.52094	0.00156529	57	377.242	Unchanged	0.301493	FALSE	hypothetical protein	R	COG0790	BCAM2008
ENA|LAUA01000017|LAUA01000017.1	WQ49_RS30045	-8.80231	8.37949e-17	1	569.654	Reduced	1.77303e-12	TRUE	aminotransferase DegT	M	COG0399	BCAL1931	E	1	1	0	BTH_I2193	E	0.846	1	0	BPSL1472	E	0.841	1	0		10	DEG10240265		ENA|LAUA01000003|LAUA01000003.1	WQ49_RS08830	-2.52034	0.00102469	60	396.878	Unchanged	0.301264	FALSE	LysR family transcriptional regulator	K	COG0583	BCAS0622
ENA|LAUA01000017|LAUA01000017.1	WQ49_RS30050	-7.19376	5.18748e-06	1	186.719	Reduced	5.19787e-08	TRUE	4-amino-4-deoxy-L-arabinose transferase	-	-	BCAL1930	N	1	1	1.03e-83	BTH_I2194	E	0.927	1	4.45e-79	BPSL1473		0.927	1	4.77e-79		1	DEG10240266		ENA|LAUA01000002|LAUA01000002.1	WQ49_RS05785	-2.51962	0.00955509	39	258.055	Unchanged	0.30099	FALSE	hypothetical protein	-	-	BCAM2024
ENA|LAUA01000017|LAUA01000017.1	WQ49_RS30055	-7.16096	1.53029e-21	5	841.535	Reduced	6.26787e-08	TRUE	4-amino-4-deoxy-L-arabinose transferase	M	COG1807	BCAL1929	E	1	1	0	BTH_I2195	E	0.773	1	0	BPSL1474	E	0.782	1	0		4	DEG10350107		ENA|LAUA01000016|LAUA01000016.1	WQ49_RS17685	-2.51744	0.000466904	53	349.938	Unchanged	0.300157	FALSE	alpha/beta hydrolase	R	COG0596	BCAM0752
ENA|LAUA01000017|LAUA01000017.1	WQ49_RS30075	-4.81337	4.62485e-14	22	715.521	Reduced	0.00399131	TRUE	threonine synthase	E	COG0498	BCAL1925	E	1	1	0	BTH_I2199	E	0.915	1	0	BPSL1478	E	0.911	1	0		8	DEG10350109		ENA|LAUA01000017|LAUA01000017.1	WQ49_RS26705	-2.5143	6.89757e-05	79	520.197	Unchanged	0.298965	FALSE	NAD-dependent dehydratase	MG	COG0451	BCAL2699
ENA|LAUA01000017|LAUA01000017.1	WQ49_RS30170	-7.54785	6.54041e-23	4	884.957	Reduced	6.50295e-09	TRUE	UDP phosphate-alpha-4-amino-4-deoxy-L-arabinose arabinosyl transferase	M	COG1807	BCAL1906	E	1	1	0	BTH_I2212	E	0.876	0.9932	0	BPSL1490		0.885	0.9932	0		1	DEG10240270		ENA|LAUA01000002|LAUA01000002.1	WQ49_RS06610	-2.51011	9.15214e-05	88	577.715	Unchanged	0.297377	FALSE	enoyl-CoA hydratase	I	COG1024	BCAM2191
ENA|LAUA01000017|LAUA01000017.1	WQ49_RS30195	-6.26746	1.21584e-15	7	630.318	Reduced	7.27832e-06	TRUE	rho	K	COG1158	BCAL1901	E	1	1	0	BTH_I2217	E	0.993	1	0	BPSL1495	E	0.995	1	0		21	DEG10350110		ENA|LAUA01000016|LAUA01000016.1	WQ49_RS21750	-2.51004	2.2453e-05	78	512.123	Unchanged	0.297352	FALSE	cytosine deaminase	FR	COG0402	BCAM2780
ENA|LAUA01000017|LAUA01000017.1	WQ49_RS30200	-7.00048	3.12427e-05	1	163.287	Reduced	1.54655e-07	TRUE	thioredoxin	O	COG3118	BCAL1900	E	1	1	1.62e-77	BTH_I2218		0.981	1	1.6e-76	BPSL1497		0.972	1	5.31e-76		13	DEG10150321		ENA|LAUA01000016|LAUA01000016.1	WQ49_RS18545	-2.50995	8.16966e-08	124	813.721	Unchanged	0.297318	FALSE	membrane protein	-	-	BCAM0582
ENA|LAUA01000017|LAUA01000017.1	WQ49_RS30205	-8.35405	1.19222e-33	3	1170.88	Reduced	3.8723e-11	TRUE	DNA polymerase III subunit gamma/tau	L	COG2812	BCAL1899	E	1	1	0	BTH_I2219	E	0.964	0.4562	0	BPSL1498	E	0.964	0.4562	0		57	DEG10240273		ENA|LAUA01000017|LAUA01000017.1	WQ49_RS29620	-2.50885	0.0043894	41	269.228	Unchanged	0.296903	FALSE	alkyl hydroperoxide reductase	O	COG0450	BCAL2013
ENA|LAUA01000017|LAUA01000017.1	WQ49_RS30265	-7.37546	9.37488e-07	1	211.792	Reduced	1.8125e-08	TRUE	nucleoside diphosphate kinase	F	COG0105	BCAL1887	E	1	1	1.19e-101	BTH_I2231	E	0.943	1	1.02e-95	BPSL1510	E	0.936	1	2.36e-95		12	DEG10240274		ENA|LAUA01000017|LAUA01000017.1	WQ49_RS25510	-2.50583	0.00223142	47	307.911	Unchanged	0.295766	FALSE	sterol-binding protein	S	COG3165	BCAL0875
ENA|LAUA01000017|LAUA01000017.1	WQ49_RS30280	-5.96047	2.71107e-15	9	652.855	Reduced	3.19585e-05	TRUE	ispG	I	COG0821	BCAL1884	E	1	1	0	BTH_I2234	E	0.945	1	0	BPSL1513	E	0.93	0.9585	0		28	DEG10240275		ENA|LAUA01000017|LAUA01000017.1	WQ49_RS34600	-2.50526	0.0701389	18	118.236	Unchanged	0.295553	FALSE	glutaredoxin	-	-	BCAL2868
ENA|LAUA01000017|LAUA01000017.1	WQ49_RS30285	-6.55764	5.42685e-17	6	662.338	Reduced	1.67186e-06	TRUE	histidine--tRNA ligase	J	COG0124	BCAL1883	E	1	1	0	BTH_I2235	E	0.919	1	0	BPSL1514	E	0.926	1	0		37	DEG10350115		ENA|LAUA01000002|LAUA01000002.1	WQ49_RS05535	-2.50474	0.000389733	73	477.555	Unchanged	0.295356	FALSE	AraC family transcriptional regulator	K	COG4977	BCAM1975
ENA|LAUA01000017|LAUA01000017.1	WQ49_RS30300	-9.01846	4.07892e-19	1	661.739	Reduced	3.77476e-13	TRUE	ribosome-associated GTPase EngA	R	COG1160	BCAL1880	E	0.998	1	0	BTH_I2238	E	0.955	0.9978	0	BPSL1517		0.946	0.9978	0		63	DEG10240278		ENA|LAUA01000002|LAUA01000002.1	WQ49_RS04170	-2.50021	5.66454e-05	93	606.341	Unchanged	0.293662	FALSE	MFS transporter	G	COG2814	BCAM1694
ENA|LAUA01000017|LAUA01000017.1	WQ49_RS30305	-6.56266	0.000632477	1	120.526	Reduced	1.62881e-06	TRUE	RNA chaperone Hfq	R	COG1923	BCAL1879	LB	1	1	1.1e-55	BTH_I2239		0.987	1	2.66e-55	BPSL1518		0.987	1	2.85e-55	*	6	DEG10180590		ENA|LAUA01000017|LAUA01000017.1	WQ49_RS27405	-2.49945	0.000176323	73	475.796	Unchanged	0.293378	FALSE	transaldolase	G	COG0176	BCAL2433
ENA|LAUA01000017|LAUA01000017.1	WQ49_RS30370	-8.34892	1.28542e-12	1	416.002	Reduced	4.00759e-11	TRUE	competence protein ComL	R	COG4105	BCAL1866	N	1	1	0	BTH_I2252	E	0.909	1	0	BPSL1531		0.898	1	0		12	DEG10240280		ENA|LAUA01000017|LAUA01000017.1	WQ49_RS30450	-2.49709	0.000209499	72	468.531	Unchanged	0.292498	FALSE	LysR family transcriptional regulator	K	COG0583	BCAL1851
ENA|LAUA01000017|LAUA01000017.1	WQ49_RS30405	-5.76044	0.025488	1	69.06	Reduced	8.03239e-05	TRUE	hypothetical protein	-	-	QU43_RS45840	N	1	1	1.14e-26	no homolog					no homolog					*				ENA|LAUA01000002|LAUA01000002.1	WQ49_RS07235	-2.4966	5.54138e-06	119	773.74	Unchanged	0.292319	FALSE	choline-sulfatase	P	COG3119	BCAM2313
ENA|LAUA01000017|LAUA01000017.1	WQ49_RS30950	-6.21986	0.00351946	1	95.0095	Reduced	9.20269e-06	TRUE	hypothetical protein	-	-	QU43_RS45310	N	1	1	3.32e-40	no homolog					no homolog					*				ENA|LAUA01000002|LAUA01000002.1	WQ49_RS06800	-2.49406	2.10366e-07	155	1005.85	Unchanged	0.291375	FALSE	nonribosomal peptide synthase	-	-	QU43_RS65510
ENA|LAUA01000017|LAUA01000017.1	WQ49_RS31080	-5.70815	6.96589e-09	6	367.514	Reduced	0.000101644	TRUE	precorrin-4 C11-methyltransferase	H	COG2875	BCAL1730	N	1	1	5.23e-174	BTH_I2394		0.904	0.9917	1.85e-149	BPSL1755		0.892	0.9959	2.19e-146	*	7	DEG10400306		ENA|LAUA01000017|LAUA01000017.1	WQ49_RS29775	-2.48977	0.0053032	42	272.166	Unchanged	0.289793	FALSE	GNAT family acetyltransferase	R	COG3153	BCAL1986
ENA|LAUA01000017|LAUA01000017.1	WQ49_RS31200	-5.00159	0.000132436	5	188.287	Reduced	0.00195199	TRUE	cobalamin biosynthesis protein CbiG	-	-	BCAL1707	LB	1	1	2.01e-82	BTH_RS24505		0.507	1	2.38e-19	BPSL1771		0.487	1	2.16e-20	*				ENA|LAUA01000016|LAUA01000016.1	WQ49_RS17455	-2.48707	0.000818822	51	329.755	Unchanged	0.288797	FALSE	NAD(P)H dehydrogenase	R	COG2249	BCAM0802
ENA|LAUA01000017|LAUA01000017.1	WQ49_RS31260	-4.80039	4.37744e-16	27	869.516	Reduced	0.00418843	TRUE	peptide ABC transporter ATP-binding protein	QP	COG4615	BCAL1695	N	1	1	0	BTH_I2419	E	0.815	0.9656	0	BPSL1779	E	0.813	0.9656	0		100	DEG10240281		ENA|LAUA01000016|LAUA01000016.1	WQ49_RS16780	-2.48584	0.000148746	63	406.849	Unchanged	0.288346	FALSE	sugar ABC transporter substrate-binding protein	C	COG2141	BCAM0937
ENA|LAUA01000017|LAUA01000017.1	WQ49_RS31350	-4.38946	6.86107e-13	30	726.347	Reduced	0.0177664	TRUE	multidrug transporter	MU	COG1538	BCAL1676	N	1	1	0	BTH_I2443		0.715	0.9691	0	BPSL1802		0.745	0.9321	0	*	5	DEG10300016		ENA|LAUA01000016|LAUA01000016.1	WQ49_RS21625	-2.48528	5.58531e-05	68	438.931	Unchanged	0.288141	FALSE	LacI family transcriptional regulator	K	COG1609	BCAM2805
ENA|LAUA01000017|LAUA01000017.1	WQ49_RS31355	-6.1435	1.16882e-35	19	1555.03	Reduced	1.33541e-05	TRUE	multidrug efflux RND transporter permease subunit	V	COG0841	BCAL1675	LB	1	1	0	BTH_I2444		0.866	0.9914	0	BPSL1803	E	0.866	0.9914	0		8	DEG10240285		ENA|LAUA01000017|LAUA01000017.1	WQ49_RS34180	-2.48464	0.0087247	35	226.094	Unchanged	0.287908	FALSE	Rrf2 family transcriptional regulator	K	COG1959	BCAL1087
ENA|LAUA01000017|LAUA01000017.1	WQ49_RS31360	-8.87298	3.48339e-17	1	598.262	Reduced	1.07381e-12	TRUE	MexX family efflux pump subunit	M	COG0845	BCAL1674	LB	1	1	0	BTH_I2445		0.794	0.8875	0	BPSL1804	E	0.77	0.9325	0		5	DEG10350199		ENA|LAUA01000017|LAUA01000017.1	WQ49_RS33150	-2.48143	2.55642e-07	141	907.104	Unchanged	0.286734	FALSE	glucosamine--fructose-6-phosphate aminotransferase	M	COG0449	BCAL1321	E
ENA|LAUA01000017|LAUA01000017.1	WQ49_RS31470	-7.99197	4.12222e-10	1	324.783	Reduced	4.13543e-10	TRUE	LexA repressor	KT	COG1974	BCAL1651	LB	1	1	3.59e-156	BTH_I2481		0.953	1	7.35e-149	BPSL1840		0.958	1	5.6e-150	*	10	DEG10240288		ENA|LAUA01000016|LAUA01000016.1	WQ49_RS18285	-2.47914	8.92537e-05	68	437.072	Unchanged	0.2859	FALSE	AraC family transcriptional regulator	K	COG2207	BCAM0631
ENA|LAUA01000017|LAUA01000017.1	WQ49_RS31685	-6.78461	4.31618e-14	4	521.36	Reduced	5.03748e-07	TRUE	dihydroorotate dehydrogenase	F	COG0167	BCAL1611	LB	1	1	0	BTH_I2511		0.919	0.9971	0	BPSL1866	E	0.93	0.9884	0		9	DEG10350211		ENA|LAUA01000009|LAUA01000009.1	WQ49_RS14210	-2.47733	0.00181118	76	487.82	Unchanged	0.285241	FALSE	type IV conjugative transfer system protein TraE	-	-	pBCA046
ENA|LAUA01000017|LAUA01000017.1	WQ49_RS31780	-6.23266	0.00323482	1	95.847	Reduced	8.64142e-06	TRUE	hypothetical protein	-	-	BCAL1590	N	1	1	4.13e-41	no homolog					no homolog					*				ENA|LAUA01000017|LAUA01000017.1	WQ49_RS31100	-2.47685	5.81954e-06	109	699.125	Unchanged	0.285067	FALSE	precorrin-3B synthase	P	COG0155	BCAL1726	E
ENA|LAUA01000017|LAUA01000017.1	WQ49_RS31945	-8.07405	5.56811e-11	1	343.806	Reduced	2.44076e-10	TRUE	ribose-5-phosphate isomerase A	G	COG0120	BCAL1556	E	1	1	9.5e-168	BTH_I2516	E	0.839	0.9957	2.39e-142	BPSL1871		0.852	0.9957	6.86e-144		15	DEG10240289		ENA|LAUA01000007|LAUA01000007.1	WQ49_RS12655	-2.47151	4.21187e-08	141	900.848	Unchanged	0.283137	FALSE	porin	M	COG3203	BCAL3495
ENA|LAUA01000017|LAUA01000017.1	WQ49_RS32160	-7.07975	1.05284e-16	4	639.729	Reduced	9.92594e-08	TRUE	dihydrolipoamide succinyltransferase	C	COG0508	BCAL1516	E	1	1	0	BTH_I2555	E	0.923	1	0	BPSL1908	E	0.92	1	0		38	DEG10350213		ENA|LAUA01000001|LAUA01000001.1	WQ49_RS01095	-2.47144	4.50446e-05	86	549.671	Unchanged	0.283114	FALSE	TetR family transcriptional regulator	K	COG1309	BCAL3258
ENA|LAUA01000017|LAUA01000017.1	WQ49_RS32165	-6.10507	6.01584e-33	18	1434.89	Reduced	1.60767e-05	TRUE	sucA	C	COG0567	BCAL1515	E	1	1	0	BTH_I2556	E	0.958	1	0	BPSL1909	E	0.957	1	0		19	DEG10240292		ENA|LAUA01000002|LAUA01000002.1	WQ49_RS07535	-2.46864	6.11814e-07	148	943.699	Unchanged	0.282107	FALSE	DNA-directed RNA polymerase sigma-70 factor	K	COG0568	BCAM2371
ENA|LAUA01000017|LAUA01000017.1	WQ49_RS32205	-8.26505	8.57883e-39	4	1454.99	Reduced	7.00178e-11	TRUE	translation initiation factor IF-2	J	COG0532	BCAL1507	E	1	1	0	BTH_I2564	E	0.926	0.7899	0	BPSL1918	E	0.919	0.7899	0		65	DEG10350216		ENA|LAUA01000014|LAUA01000014.1	WQ49_RS15865	-2.46311	0.00716495	35	222.732	Unchanged	0.280129	FALSE	sulfonate ABC transporter ATP-binding protein	P	COG1116	BCAM1123
ENA|LAUA01000017|LAUA01000017.1	WQ49_RS32310	-7.25361	3.14632e-06	1	194.63	Reduced	3.68501e-08	TRUE	integration host factor subunit alpha	L	COG0776	BCAL1487	N	1	1	8.57e-92	BTH_I2589		0.93	1	3.17e-83	BPSL1939		0.937	0.8516	1.86e-69	*	13	DEG10030251		ENA|LAUA01000016|LAUA01000016.1	WQ49_RS18175	-2.46056	0.000241705	65	412.454	Unchanged	0.279221	FALSE	LysR family transcriptional regulator	K	COG0583	BCAM0653
ENA|LAUA01000017|LAUA01000017.1	WQ49_RS32315	-7.43469	6.20997e-34	6	1216.56	Reduced	1.27805e-08	TRUE	phenylalanyl-tRNA synthetase subunit beta	J	COG0072	BCAL1486	E	1	1	0	BTH_I2590		0.902	1	0	BPSL1940	E	0.898	1	0		38	DEG10350219		ENA|LAUA01000002|LAUA01000002.1	WQ49_RS05835	-2.45893	9.80885e-06	111	703.149	Unchanged	0.278642	FALSE	UDP-glucose 6-dehydrogenase	M	COG1004	BCAM2034
ENA|LAUA01000017|LAUA01000017.1	WQ49_RS32320	-8.63443	1.64379e-15	1	507.068	Reduced	5.73896e-12	TRUE	phenylalanine--tRNA ligase subunit alpha	J	COG0016	BCAL1485	E	1	1	0	BTH_I2591		0.973	1	0	BPSL1941	E	0.967	1	0		36	DEG10350220		ENA|LAUA01000016|LAUA01000016.1	WQ49_RS19220	-2.4563	0.0577953	19	120.606	Unchanged	0.277709	FALSE	hypothetical protein	-	-	BCAM0445
ENA|LAUA01000017|LAUA01000017.1	WQ49_RS32325	-7.13045	5.25104e-06	1	178.7	Reduced	7.45453e-08	TRUE	rplT	J	COG0292	BCAL1484	E	1	1	5.42e-82	BTH_I2592		1	1	4.47e-82	BPSL1942		1	1	4.79e-82		31	DEG10290213		ENA|LAUA01000002|LAUA01000002.1	WQ49_RS05505	-2.45546	0.000706806	69	436.268	Unchanged	0.277412	FALSE	phosphatidylinositol diacylglycerol-lyase	-	-	BCAM1969
ENA|LAUA01000017|LAUA01000017.1	WQ49_RS32330	-6.24944	0.00229626	1	96.9725	Reduced	7.95623e-06	TRUE	50S ribosomal protein L35	J	COG0291	BCAL1483	E	1	1	5.95e-43	BTH_I2593		1	1	4.9e-43	BPSL1943		1	1	5.25e-43		12	DEG10130385		ENA|LAUA01000002|LAUA01000002.1	WQ49_RS06685	-2.45235	0.0338727	30	189.588	Unchanged	0.276316	FALSE	hypothetical protein	-	-	BCAM2206
ENA|LAUA01000017|LAUA01000017.1	WQ49_RS32335	-7.53447	1.89662e-07	1	236.493	Reduced	7.04761e-09	TRUE	translation initiation factor IF-3	-	-	BCAL1482	E	1	1	1.88e-112	BTH_I2594		0.942	1	6.95e-107	BPSL1944		0.936	1	2.21e-106		35	DEG10330096		ENA|LAUA01000001|LAUA01000001.1	WQ49_RS00730	-2.45167	1.18535e-10	213	1342.04	Unchanged	0.27608	FALSE	purH	F	COG0138	BCAL3336
ENA|LAUA01000017|LAUA01000017.1	WQ49_RS32340	-9.55583	2.74113e-28	1	960.449	Reduced	6.88338e-15	TRUE	threonine--tRNA ligase	J	COG0441	BCAL1481	E	1	1	0	BTH_I2595		0.926	1	0	BPSL1945	E	0.928	1	0		56	DEG10350221		ENA|LAUA01000002|LAUA01000002.1	WQ49_RS04340	-2.45146	0.000615004	72	453.947	Unchanged	0.276005	FALSE	LysR family transcriptional regulator	K	COG0583	BCAM1728
ENA|LAUA01000017|LAUA01000017.1	WQ49_RS32415	-8.75794	1.72842e-16	1	552.399	Reduced	2.42384e-12	TRUE	chorismate synthase	E	COG0082	BCAL1467	LB	1	1	0	BTH_I2614		0.912	0.9973	0	BPSL1962		0.904	0.9973	0	*	14	DEG10360070		ENA|LAUA01000016|LAUA01000016.1	WQ49_RS21255	-2.45088	0.000138186	66	415.99	Unchanged	0.2758	FALSE	AraC family transcriptional regulator	K	COG4977	BCAM0038
ENA|LAUA01000017|LAUA01000017.1	WQ49_RS32500	-6.81313	1.23839e-29	9	1179.07	Reduced	4.31954e-07	TRUE	DNA-dependent helicase	L	COG0210	BCAL1449	E	1	1	0	BTH_I2632		0.917	1	0	BPSL1979		0.909	1	0		26	DEG10260092		ENA|LAUA01000003|LAUA01000003.1	WQ49_RS08715	-2.44862	0.106226	18	113.677	Unchanged	0.275009	FALSE	short chain dehydrogenase/reductase	-	-	QU43_RS71880
ENA|LAUA01000017|LAUA01000017.1	WQ49_RS32505	-10.1236	2.09062e-42	1	1423.66	Reduced	0	TRUE	valyl-tRNA synthetase	J	COG0525	BCAL1448	E	1	1	0	BTH_I2633		0.916	1	0	BPSL1980	E	0.911	1	0		100	DEG10350223		ENA|LAUA01000016|LAUA01000016.1	WQ49_RS18250	-2.44711	0.00447194	36	226.569	Unchanged	0.274482	FALSE	MFS transporter	R	COG1853	BCAM0638
ENA|LAUA01000017|LAUA01000017.1	WQ49_RS32510	-8.43459	2.49405e-13	1	441.447	Reduced	2.25282e-11	TRUE	UTP--glucose-1-phosphate uridylyltransferase	M	COG1210	BCAL1447	E	1	1	0	BTH_I2634		0.955	0.9762	0	BPSL1981	E	0.945	0.9898	0		26	DEG10350224		ENA|LAUA01000002|LAUA01000002.1	WQ49_RS05370	-2.44692	0.0173537	37	232.8	Unchanged	0.274415	FALSE	MarR family transcriptional regulator	K	COG1846	BCAM1943
ENA|LAUA01000017|LAUA01000017.1	WQ49_RS32540	-6.43892	0.00128905	1	110.606	Reduced	3.07797e-06	TRUE	transcriptional regulator	O	COG0425	BCAL1441	E	1	1	9.35e-53	BTH_I2640		0.974	1	5.65e-50	BPSL1987		0.974	1	6.05e-50		1	DEG10150212		ENA|LAUA01000003|LAUA01000003.1	WQ49_RS09880	-2.44498	0.00371083	53	332.804	Unchanged	0.273739	FALSE	amino acid ABC transporter substrate-binding protein	ET	COG0834	BCAS0276
ENA|LAUA01000017|LAUA01000017.1	WQ49_RS32665	-10.0045	1.0185e-38	1	1310.9	Reduced	2.22045e-16	TRUE	alanine--tRNA ligase	J	COG0013	BCAL1416	E	1	1	0	BTH_I2661		0.926	1	0	BPSL2009	E	0.922	1	0		36	DEG10350227		ENA|LAUA01000002|LAUA01000002.1	WQ49_RS08025	-2.44368	0.000193966	85	532.918	Unchanged	0.273284	FALSE	inosine-uridine preferring nucleoside hydrolase	F	COG1957	BCAM2461
ENA|LAUA01000017|LAUA01000017.1	WQ49_RS32685	-9.38528	1.99393e-25	1	853.354	Reduced	2.5091e-14	TRUE	glutaminyl-tRNA synthetase	J	COG0008	BCAL1413	E	1	1	0	BTH_I2665		0.914	1	0	BPSL2012	E	0.91	1	0		51	DEG10350228		ENA|LAUA01000017|LAUA01000017.1	WQ49_RS32995	-2.44366	0.0340783	27	169.652	Unchanged	0.273278	FALSE	hypothetical protein	-	-	BCAL1352
ENA|LAUA01000017|LAUA01000017.1	WQ49_RS32735	-6.05468	0.00767001	1	84.713	Reduced	2.04668e-05	TRUE	hypothetical protein	S	COG4317	BCAL1403A	N	1	1	4.86e-33	no homolog					BPSS0440		0.636	0.8	3.11e-13	*				ENA|LAUA01000002|LAUA01000002.1	WQ49_RS07350	-2.44273	0.00041958	75	469.983	Unchanged	0.272956	FALSE	rhamnosyltransferase	R	COG1216	BCAM2336
ENA|LAUA01000017|LAUA01000017.1	WQ49_RS32790	-6.52536	0.000677207	1	117.432	Reduced	1.976e-06	TRUE	hypothetical protein	-	-	BCAL1393	E	1	1	3.05e-50	BTH_II0795		0.5	0.8312	1.44e-15	BPSS1578a		0.5	0.7792	4.21e-13					ENA|LAUA01000017|LAUA01000017.1	WQ49_RS31440	-2.44071	0.128033	18	113.07	Unchanged	0.272255	FALSE	hypothetical protein	-	-	QU43_RS44815
ENA|LAUA01000017|LAUA01000017.1	WQ49_RS32905	-4.93897	6.56548e-10	14	498.133	Reduced	0.00248495	TRUE	iron dicitrate transporter FecR	PT	COG3712	BCAL1370	LB	1	1	0	BTH_II1382		0.633	1	2.38e-118	BPSS1028		0.63	0.9908	2.66e-111	*				ENA|LAUA01000017|LAUA01000017.1	WQ49_RS29350	-2.43788	0.00135162	55	343.645	Unchanged	0.271274	FALSE	glutamine cyclotransferase	O	COG3823	BCAL2067
ENA|LAUA01000017|LAUA01000017.1	WQ49_RS32940	-7.22387	8.12211e-06	1	190.65	Reduced	4.37343e-08	TRUE	hypothetical protein	S	COG3152	BCAL1364	N	1	1	5.77e-87	no homolog					no homolog					*				ENA|LAUA01000017|LAUA01000017.1	WQ49_RS31270	-2.43777	0.000499701	63	393.507	Unchanged	0.271236	FALSE	iron reductase	R	COG4114	BCAL1693
ENA|LAUA01000017|LAUA01000017.1	WQ49_RS32970	-6.00175	1.40979e-07	4	302.959	Reduced	2.63142e-05	TRUE	hypothetical protein	-	-	BCAL1357	E	1	1	6.46e-152	BTH_I2702		0.612	0.9901	1.88e-91	BPSL2048		0.581	0.9802	6.49e-86					ENA|LAUA01000003|LAUA01000003.1	WQ49_RS10925	-2.43583	0.00085651	75	467.731	Unchanged	0.270567	FALSE	alcohol dehydrogenase	R	COG1064	BCAS0075
ENA|LAUA01000017|LAUA01000017.1	WQ49_RS33360	-9.0451	4.81465e-20	1	674.075	Reduced	3.11084e-13	TRUE	glmM	G	COG1109	BCAL1269	E	1	1	0	BTH_I2774	E	0.898	0.9978	0	BPSL1358	E	0.902	0.9978	0		37	DEG10350097		ENA|LAUA01000017|LAUA01000017.1	WQ49_RS33060	-2.43352	1.5659e-06	134	833.914	Unchanged	0.269775	FALSE	3-(3-hydroxyphenyl)propionate hydroxylase	HC	COG0654	BCAL1339
ENA|LAUA01000017|LAUA01000017.1	WQ49_RS33365	-5.49913	6.01831e-11	9	474.147	Reduced	0.000254559	TRUE	dihydropteroate synthase	H	COG0294	BCAL1268	E	1	1	0	BTH_I2775		0.819	0.9169	1.88e-156	BPSL1357	E	0.798	0.9489	5.29e-157		22	DEG10350096		ENA|LAUA01000016|LAUA01000016.1	WQ49_RS21560	-2.43275	0.000137903	74	460.521	Unchanged	0.26951	FALSE	glcE	C	COG0277	BCAM2818
ENA|LAUA01000017|LAUA01000017.1	WQ49_RS33370	-7.06858	2.42428e-23	6	943.859	Reduced	1.05695e-07	TRUE	ATP-dependent metalloprotease	O	COG0465	BCAL1267	E	1	1	0	BTH_I2776	E	0.975	0.9937	0	BPSL1356	E	0.976	0.9937	0		35	DEG10350095		ENA|LAUA01000003|LAUA01000003.1	WQ49_RS09520	-2.43199	0.00253021	57	354.673	Unchanged	0.269251	FALSE	ABC transporter ATP-binding protein	P	COG1116	BCAS0349
ENA|LAUA01000017|LAUA01000017.1	WQ49_RS33435	-8.16804	2.00637e-11	1	366.959	Reduced	1.3253e-10	TRUE	DNA polymerase III subunit epsilon	L	COG0847	BCAL1254	E	1	1	0	BTH_I2791	E	0.805	0.9877	2.63e-144	BPSL1341	E	0.826	0.9672	2.52e-144		21	DEG10240305		ENA|LAUA01000003|LAUA01000003.1	WQ49_RS10045	-2.43031	0.00442898	53	329.433	Unchanged	0.268674	FALSE	ABC transporter substrate-binding protein	ET	COG0834	BCAS0242
ENA|LAUA01000017|LAUA01000017.1	WQ49_RS34105	-6.39421	0.00099624	1	107.217	Reduced	3.86156e-06	TRUE	hypothetical protein	-	-	BCAL1103	N	1	1	9.51e-43	BTH_I2845		0.786	1	1.46e-15	BPSL1289		0.786	1	1.12e-15	*				ENA|LAUA01000002|LAUA01000002.1	WQ49_RS07085	-2.42961	0.00157633	62	385.082	Unchanged	0.268434	FALSE	short-chain dehydrogenase	IQR	COG1028	BCAM2283
ENA|LAUA01000017|LAUA01000017.1	WQ49_RS34140	-4.172	3.9149e-24	80	1662.32	Reduced	0.0356499	TRUE	exodeoxyribonuclease V, gamma subunit	L	COG1330	BCAL1096	LB	1	1	0	BTH_I2852		0.781	1	0	BPSL1282	E	0.79	1	0		5	DEG10350090		ENA|LAUA01000001|LAUA01000001.1	WQ49_RS00405	-2.42843	1.43707e-07	147	911.547	Unchanged	0.268031	FALSE	aldose 1-epimerase	G	COG2017	BCAL3401
ENA|LAUA01000017|LAUA01000017.1	WQ49_RS34300	-7.53768	2.47928e-18	3	664.851	Reduced	6.91285e-09	TRUE	N-succinylarginine dihydrolase	E	COG3724	BCAL1063	N	1	1	0	BTH_I1779		0.888	1	0	BPSL2386		0.886	1	0	*	2	DEG10440139		ENA|LAUA01000002|LAUA01000002.1	WQ49_RS03685	-2.42383	0.0668005	23	142.621	Unchanged	0.266468	FALSE	hypothetical protein	-	-
ENA|LAUA01000017|LAUA01000017.1	WQ49_RS34305	-4.16573	1.21065e-11	35	725.299	Reduced	0.0363447	TRUE	astD	C	COG1012	BCAL1062	N	1	1	0	BTH_I1778		0.869	1	0	BPSL2387		0.85	1	0	*	18	DEG10350145		ENA|LAUA01000003|LAUA01000003.1	WQ49_RS09590	-2.42064	2.68767e-10	260	1603.2	Unchanged	0.265389	FALSE	adhesin	UW	COG5295	BCAS0335
ENA|LAUA01000017|LAUA01000017.1	WQ49_RS34535	-7.84966	6.5844e-09	1	294.267	Reduced	1.01795e-09	TRUE	CDP-diacylglycerol--glycerol-3-phosphate 3-phosphatidyltransferase	I	COG0558	BCAL1019	N	1	1	2.46e-141	BTH_I1740	E	0.903	1	5.33e-127	BPSL2419	E	0.898	1	5.9e-126		30	DEG10240207		ENA|LAUA01000003|LAUA01000003.1	WQ49_RS10245	-2.41956	0.000226839	89	548.729	Unchanged	0.265024	FALSE	citrate synthase	C	COG0372	BCAS0207
ENA|LAUA01000017|LAUA01000017.1	WQ49_RS34545	-4.99315	3.32771e-12	16	590.503	Reduced	0.00201696	TRUE	hypothetical protein	S	COG4394	BCAL2857	N	1	1	0	BTH_I1738		0.759	0.9572	0	BPSL2421		0.744	0.9773	0	*				ENA|LAUA01000017|LAUA01000017.1	WQ49_RS29435	-2.41196	0.0776873	20	123.075	Unchanged	0.262472	FALSE	4Fe-4S ferredoxin	C	COG1146	BCAL2050
ENA|LAUA01000017|LAUA01000017.1	WQ49_RS34550	-7.76993	4.44316e-09	1	278.442	Reduced	1.67378e-09	TRUE	elongation factor P	J	COG0231	BCAL2858	N	1	1	3.56e-138	BTH_I1737	E	0.951	1	1.75e-133	BPSL2422	E	0.946	1	1.67e-131		20	DEG10240206		ENA|LAUA01000003|LAUA01000003.1	WQ49_RS09695	-2.41041	0.00124064	70	428.979	Unchanged	0.261956	FALSE	hypothetical protein	C	COG4313	BCAS0313
ENA|LAUA01000017|LAUA01000017.1	WQ49_RS34570	-8.22781	8.27608e-12	1	382.48	Reduced	8.95344e-11	TRUE	pyridoxine 5'-phosphate synthase	H	COG0854	BCAL1008	N	1	1	0	BTH_I1733	E	0.898	0.9922	6.92e-162	BPSL2426	E	0.887	0.9922	1.11e-159		13	DEG10240205		ENA|LAUA01000017|LAUA01000017.1	WQ49_RS33015	-2.4104	0.00013757	86	526.889	Unchanged	0.261951	FALSE	transporter	P	COG0609	BCAL1348
ENA|LAUA01000017|LAUA01000017.1	WQ49_RS34580	-8.44899	8.22135e-14	1	445.88	Reduced	2.04368e-11	TRUE	GTPase Era	R	COG1159	BCAL1006	N	1	1	0	BTH_I1731	E	0.896	1	0	BPSL2428		0.89	1	0		61	DEG10240204		ENA|LAUA01000001|LAUA01000001.1	WQ49_RS00380	-2.4069	1.09789e-05	110	672.14	Unchanged	0.260788	FALSE	short-chain dehydrogenase	IQR	COG1028	BCAL3406
ENA|LAUA01000017|LAUA01000017.1	WQ49_RS34590	-6.02028	2.45572e-11	6	456.338	Reduced	2.41036e-05	TRUE	signal peptidase	U	COG0681	BCAL1004	N	1	1	0	BTH_I1729	E	0.892	1	0	BPSL2430	E	0.886	1	0		23	DEG10240203		ENA|LAUA01000003|LAUA01000003.1	WQ49_RS11095	-2.40669	0.000483213	84	513.317	Unchanged	0.260718	FALSE	FAD-dependent oxidoreductase	E	COG0665	BCAS0042
ENA|LAUA01000017|LAUA01000017.1	WQ49_RS34630	-8.92026	3.98101e-18	1	618.194	Reduced	7.65832e-13	TRUE	3-oxoacyl-ACP synthase	IQ	COG0304	BCAL0996	N	1	1	0	BTH_I1721	E	0.816	1	0	BPSL2438	E	0.83	0.9976	0		58	DEG10350301		ENA|LAUA01000014|LAUA01000014.1	WQ49_RS15660	-2.40514	0.254828	10	61.5165	Unchanged	0.260205	FALSE	hypothetical protein	-	-	BCAM1164
ENA|LAUA01000017|LAUA01000017.1	WQ49_RS34635	-6.56545	0.000713474	1	120.748	Reduced	1.60539e-06	TRUE	acyl carrier protein	IQ	COG0236	BCAL0995	N	1	1	2.25e-52	BTH_I1720	E	1	1	1.85e-52	BPSL2439		1	1	1.99e-52		24	DEG10240201		ENA|LAUA01000002|LAUA01000002.1	WQ49_RS06805	-2.40406	2.33183e-13	360	2194.17	Unchanged	0.259847	FALSE	peptide synthetase	Q	COG1020	BCAM2230
ENA|LAUA01000017|LAUA01000017.1	WQ49_RS34640	-8.19053	2.06276e-11	1	372.734	Reduced	1.14382e-10	TRUE	fabG	IQR	COG1028	BCAL0994	N	1	1	0	BTH_I1719	E	0.912	1	5.89e-169	BPSL2440	E	0.892	1	6.4e-165		53	DEG10240200		ENA|LAUA01000002|LAUA01000002.1	WQ49_RS05510	-2.40396	0.000356971	85	518.452	Unchanged	0.259815	FALSE	LacI family transcriptional regulator	K	COG1609	BCAM1970
ENA|LAUA01000017|LAUA01000017.1	WQ49_RS34645	-7.03486	1.05888e-12	3	469.148	Reduced	1.27678e-07	TRUE	malonyl CoA-ACP transacylase	I	COG0331	BCAL0993	N	1	1	0	BTH_I1718	E	0.909	0.9935	0	BPSL2441		0.9	1	0		42	DEG10240199		ENA|LAUA01000002|LAUA01000002.1	WQ49_RS07230	-2.40207	0.000423824	81	493.423	Unchanged	0.259191	FALSE	glycine/betaine ABC transporter substrate-binding protein	E	COG2113	BCAM2312
ENA|LAUA01000017|LAUA01000017.1	WQ49_RS34650	-6.37852	2.55339e-12	5	489.209	Reduced	4.17971e-06	TRUE	3-oxoacyl-ACP synthase III	I	COG0332	BCAL0992	N	1	1	0	BTH_I1717	E	0.93	1	0	BPSL2442	E	0.93	1	0		25	DEG10240198		ENA|LAUA01000014|LAUA01000014.1	WQ49_RS15120	-2.40168	0.0210141	28	170.867	Unchanged	0.259063	FALSE	maleylacetoacetate isomerase	O	COG0625	BCAM1273
ENA|LAUA01000017|LAUA01000017.1	WQ49_RS34660	-6.15817	0.00476604	1	91.0185	Reduced	1.24368e-05	TRUE	rpmF	J	COG0333	BCAL0990	N	1	1	2.08e-40	BTH_I1715	E	0.966	1	6.63e-40	BPSL2444		0.949	1	2.68e-39		5	DEG10240196		ENA|LAUA01000017|LAUA01000017.1	WQ49_RS25315	-2.39881	0.00729693	41	249.457	Unchanged	0.25812	FALSE	3-hydroxylacyl-ACP dehydratase	I	COG4706	BCAL0836
ENA|LAUA01000017|LAUA01000017.1	WQ49_RS34740	-4.14262	3.83661e-11	35	713.77	Reduced	0.0390095	TRUE	sodium:proton antiporter	P	COG1055	BCAL0974	N	1	1	0	BTH_I1699	E	0.876	0.9979	0	BPSL2460		0.872	1	0		1	DEG10240195		ENA|LAUA01000017|LAUA01000017.1	WQ49_RS33880	-2.3965	0.0111195	40	243.001	Unchanged	0.257363	FALSE	thioesterase	R	COG0824	BCAL1158
ENA|LAUA01000017|LAUA01000017.1	WQ49_RS34755	-5.08053	0.000472435	4	159.925	Reduced	0.00143292	TRUE	ferredoxin	C	COG1146	BCAL2899	N	1	1	8.83e-77	BTH_I1696	E	0.963	1	1.39e-73	BPSL2463		0.953	1	6.77e-73		13	DEG10240194		ENA|LAUA01000016|LAUA01000016.1	WQ49_RS18160	-2.39621	0.000179258	71	430.828	Unchanged	0.257268	FALSE	3-hydroxybutyryl-CoA dehydrogenase	I	COG1250	BCAM0656
ENA|LAUA01000017|LAUA01000017.1	WQ49_RS34830	-8.5744	5.27821e-15	1	486.386	Reduced	8.68439e-12	TRUE	thyA	F	COG0207	BCAL2912	E	1	1	0	BTH_I1680	E	0.879	1	0	BPSL2473	E	0.882	1	0		26	DEG10350305		ENA|LAUA01000016|LAUA01000016.1	WQ49_RS22865	-2.39593	0.00482053	42	255.027	Unchanged	0.257175	FALSE	lysine transporter LysE	E	COG1280	BCAM2557
ENA|LAUA01000017|LAUA01000017.1	WQ49_RS34865	-7.95212	2.07859e-09	1	315.932	Reduced	5.33084e-10	TRUE	oligoribonuclease	A	COG1949	BCAL2919	E	1	1	7.06e-158	BTH_I1670		0.897	0.9854	1.48e-138	BPSL2481		0.906	0.9854	1.2e-130		12	DEG10480300		ENA|LAUA01000002|LAUA01000002.1	WQ49_RS04330	-2.39506	0.0462681	27	164.02	Unchanged	0.256891	FALSE	hypothetical protein	-	-	BCAM1726
ENA|LAUA01000017|LAUA01000017.1	WQ49_RS34905	-8.04765	2.00104e-10	1	337.575	Reduced	2.89366e-10	TRUE	16S rRNA processing protein RimM	J	COG0806	BCAL2927	N	1	1	1.76e-164	BTH_I1662	E	0.769	1	3.13e-120	BPSL2491	E	0.743	0.92	1.38e-97		15	DEG10240190		ENA|LAUA01000002|LAUA01000002.1	WQ49_RS03965	-2.39439	0.130339	18	109.487	Unchanged	0.256674	FALSE	hypothetical protein	-	-	BCAM1656
ENA|LAUA01000017|LAUA01000017.1	WQ49_RS34940	-4.64978	1.35833e-08	16	465.414	Reduced	0.00724455	TRUE	electron transfer flavoprotein subunit beta	C	COG2025	BCAL2934	E	1	1	0	BTH_I1654	E	0.958	1	0	BPSL2499	E	0.961	1	0		16	DEG10350311		ENA|LAUA01000002|LAUA01000002.1	WQ49_RS07165	-2.39431	0.0124047	45	272.887	Unchanged	0.256645	FALSE	cytochrome C	-	-	BCAM2299
ENA|LAUA01000017|LAUA01000017.1	WQ49_RS34945	-8.195	7.15473e-12	1	373.88	Reduced	1.11081e-10	TRUE	electron transfer flavoprotein subunit beta	C	COG2086	BCAL2935	E	1	1	1.91e-175	BTH_I1653	E	0.968	1	2.24e-169	BPSL2500	E	0.968	1	2.4e-169		15	DEG10350312		ENA|LAUA01000002|LAUA01000002.1	WQ49_RS07530	-2.38773	0.0579959	26	157.173	Unchanged	0.254509	FALSE	high-potential iron-sulfur protein	-	-	BCAM2370
ENA|LAUA01000017|LAUA01000017.1	WQ49_RS34980	-8.44874	9.25804e-14	1	445.805	Reduced	2.04712e-11	TRUE	cysteine synthase	E	COG0031	BCAL2942	E	1	1	0	BTH_I1646		0.907	1	0	BPSL2507	E	0.903	1	0		3	DEG10350313		ENA|LAUA01000017|LAUA01000017.1	WQ49_RS31300	-2.38705	0.0796987	20	120.975	Unchanged	0.254289	FALSE	hypothetical protein	-	-	BCAL1687
ENA|LAUA01000017|LAUA01000017.1	WQ49_RS35000	-7.2023	5.10543e-19	4	696.466	Reduced	4.94962e-08	TRUE	UDP-glucose 6-dehydrogenase	M	COG1004	BCAL2946	LB	1	1	0	BTH_I1642	E	0.882	0.9979	0	BPSL2511	E	0.888	1	0		9	DEG10350316		ENA|LAUA01000016|LAUA01000016.1	WQ49_RS17465	-2.38473	0.0235305	29	174.881	Unchanged	0.253541	FALSE	hypothetical protein	-	-	BCAM0800
ENA|LAUA01000017|LAUA01000017.1	WQ49_RS35005	-5.97032	4.27986e-14	8	585.145	Reduced	3.05142e-05	TRUE	tetratricopeptide repeat protein	G	COG2956	BCAL2947	E	1	1	0	BTH_I1641	E	0.863	0.9949	0	BPSL2512	E	0.853	0.9949	0		7	DEG10240185		ENA|LAUA01000002|LAUA01000002.1	WQ49_RS05865	-2.38286	0.000183428	96	576.948	Unchanged	0.252938	FALSE	type III secretion protein	NU	COG1886	BCAM2040
ENA|LAUA01000017|LAUA01000017.1	WQ49_RS35020	-5.13367	3.72816e-17	21	853.003	Reduced	0.00116021	TRUE	rpsA	J	COG0539	BCAL2950	E	1	1	0	BTH_I1638	E	0.988	1	0	BPSL2515	E	0.988	1	0		26	DEG10350318		ENA|LAUA01000016|LAUA01000016.1	WQ49_RS17920	-2.3824	1.34561e-07	147	882.896	Unchanged	0.25279	FALSE	pyridoxamine 5'-phosphate oxidase	C	COG1018	BCAM0704
ENA|LAUA01000017|LAUA01000017.1	WQ49_RS35025	-4.12106	5.78693e-06	17	342.582	Reduced	0.0416481	TRUE	cytidylate kinase	F	COG0283	BCAL2951	E	1	1	3.96e-165	BTH_I1637	E	0.882	1	7.08e-148	BPSL2516	E	0.873	1	6.52e-146		31	DEG10240183		ENA|LAUA01000017|LAUA01000017.1	WQ49_RS29845	-2.38179	0.0479908	26	156.531	Unchanged	0.252595	FALSE	stress responsive protein	-	-	BCAL1971
ENA|LAUA01000017|LAUA01000017.1	WQ49_RS35030	-9.00213	2.69232e-19	1	654.281	Reduced	4.24771e-13	TRUE	3-phosphoshikimate 1-carboxyvinyltransferase	E	COG0128	BCAL2952	LB	1	1	0	BTH_RS20545		0.931	1	0	BPSL2517		0.919	1	0	*	9	DEG10320092		ENA|LAUA01000017|LAUA01000017.1	WQ49_RS31380	-2.3806	0.00142468	60	360.225	Unchanged	0.252213	FALSE	ABC transporter permease	E	COG0765	BCAL1669
ENA|LAUA01000017|LAUA01000017.1	WQ49_RS35035	-5.48107	1.0211e-10	9	468.25	Reduced	0.000275104	TRUE	prephenate dehydrogenase	E	COG0287	BCAL2953	N	1	1	0	no homolog					BPSL2517		0.876	0.6266	2.01e-107	*	4	DEG10410525		ENA|LAUA01000017|LAUA01000017.1	WQ49_RS32795	-2.37822	1.3651e-07	165	988.105	Unchanged	0.251453	FALSE	hypothetical protein	-	-	BCAL1392
ENA|LAUA01000017|LAUA01000017.1	WQ49_RS35055	-6.32363	3.27642e-29	14	1300.83	Reduced	5.50503e-06	TRUE	DNA gyrase subunit A	L	COG0188	BCAL2957	E	1	1	0	BTH_I1632	E	0.955	0.9792	0	BPSL2521	E	0.952	0.9792	0		60	DEG10240181		ENA|LAUA01000017|LAUA01000017.1	WQ49_RS33860	-2.37404	0.0014922	61	364.565	Unchanged	0.250122	FALSE	TetR family transcriptional regulator	K	COG1309	BCAL1162
ENA|LAUA01000017|LAUA01000017.1	WQ49_RS35065	-8.09201	7.43528e-11	1	348.112	Reduced	2.17315e-10	TRUE	ubiquinone biosynthesis O-methyltransferase	H	COG2227	BCAL2959	E	1	1	8.78e-176	BTH_I1630	E	0.9	0.9914	4.03e-151	BPSL2523	E	0.897	1	4.27e-151		19	DEG10350323		ENA|LAUA01000017|LAUA01000017.1	WQ49_RS31055	-2.37396	6.6922e-10	225	1343.23	Unchanged	0.250097	FALSE	LuxR family transcriptional regulator	K	COG2909	BCAL1735
																															ENA|LAUA01000002|LAUA01000002.1	WQ49_RS03415	-2.37372	0.0128244	41	245.161	Unchanged	0.250019	FALSE	membrane protein	M	COG2885	BCAM1550
1 Essential, E; Non-essential, N; required for growth in LB, LB. (Wong et al. 2016)																															ENA|LAUA01000017|LAUA01000017.1	WQ49_RS24985	-2.36836	1.02002e-05	126	749.534	Unchanged	0.248323	FALSE	DNA polymerase	-	-	BCAL0769
2 Essential, E. (Baugh et al. 2013)																															ENA|LAUA01000016|LAUA01000016.1	WQ49_RS18530	-2.36741	5.68079e-05	87	517.35	Unchanged	0.248025	FALSE	MFS transporter	G	COG2814	BCAM0584
3 Essential, E. (Moule et al. 2014)																															ENA|LAUA01000002|LAUA01000002.1	WQ49_RS06645	-2.36534	1.49877e-05	132	783.567	Unchanged	0.247373	FALSE	serine protease	O	COG1030	BCAM2198
4 Database of essential genes (Luo et al . 2014)																															ENA|LAUA01000002|LAUA01000002.1	WQ49_RS04950	-2.36238	0.000639484	76	450.445	Unchanged	0.246448	FALSE	alpha/beta hydrolase	R	COG0596	BCAM1849
																															ENA|LAUA01000017|LAUA01000017.1	WQ49_RS27590	-2.36041	5.24355e-05	97	573.984	Unchanged	0.245832	FALSE	hypothetical protein	-	-	BCAL2397
																															ENA|LAUA01000017|LAUA01000017.1	WQ49_RS29985	-2.35966	0.0590567	23	136.426	Unchanged	0.245598	FALSE	30S ribosomal protein S18	J	COG0238	BCAL1943	E
																															ENA|LAUA01000002|LAUA01000002.1	WQ49_RS05520	-2.35638	0.00152293	74	436.777	Unchanged	0.244578	FALSE	sugar ABC transporter permease	G	COG1175	BCAM1972
																															ENA|LAUA01000017|LAUA01000017.1	WQ49_RS30070	-2.35589	1.31142e-05	112	660.581	Unchanged	0.244427	FALSE	homoserine dehydrogenase	E	COG0460	BCAL1926
																															ENA|LAUA01000002|LAUA01000002.1	WQ49_RS03605	-2.35479	0.00100901	74	436.288	Unchanged	0.244086	FALSE	short-chain dehydrogenase	IQR	COG1028	BCAM1584
																															ENA|LAUA01000002|LAUA01000002.1	WQ49_RS04275	-2.35384	0.000446816	89	524.281	Unchanged	0.243791	FALSE	2-hydroxyacid dehydrogenase	HE	COG0111	BCAM1715
																															ENA|LAUA01000017|LAUA01000017.1	WQ49_RS32890	-2.35049	0.000394016	76	446.729	Unchanged	0.24276	FALSE	LysR family transcriptional regulator	K	COG0583	BCAL1373
																															ENA|LAUA01000016|LAUA01000016.1	WQ49_RS17460	-2.34873	0.000434814	65	381.686	Unchanged	0.242218	FALSE	LysR family transcriptional regulator	K	COG0583	BCAM0801
																															ENA|LAUA01000007|LAUA01000007.1	WQ49_RS13185	-2.34843	0.000805585	64	375.743	Unchanged	0.242124	FALSE	hypothetical protein	-	-	BCAL0069
																															ENA|LAUA01000003|LAUA01000003.1	WQ49_RS09540	-2.34641	0.000234006	97	568.43	Unchanged	0.241508	FALSE	monooxygenase	I	COG1960	BCAS0345
																															ENA|LAUA01000017|LAUA01000017.1	WQ49_RS31370	-2.34605	2.02154e-05	107	626.812	Unchanged	0.241396	FALSE	peptidase M23	M	COG0739	BCAL1671
																															ENA|LAUA01000017|LAUA01000017.1	WQ49_RS25405	-2.34377	0.00210398	61	356.996	Unchanged	0.240702	FALSE	GntR family transcriptional regulator	K	COG2186	BCAL0854
																															ENA|LAUA01000017|LAUA01000017.1	WQ49_RS28635	-2.34138	0.00849169	46	268.88	Unchanged	0.239974	FALSE	Fe-S cluster assembly transcriptional regulator IscR	K	COG1959	BCAL2199
																															ENA|LAUA01000017|LAUA01000017.1	WQ49_RS30135	-2.34136	0.000173835	90	525.589	Unchanged	0.239966	FALSE	ATP-NAD kinase	S	COG3199	BCAL1913
																															ENA|LAUA01000017|LAUA01000017.1	WQ49_RS27920	-2.34096	0.0550943	26	152.165	Unchanged	0.239847	FALSE	NADH-quinone oxidoreductase subunit K	C	COG0713	BCAL2334	E
																															ENA|LAUA01000016|LAUA01000016.1	WQ49_RS19400	-2.33989	0.000315947	69	402.663	Unchanged	0.239521	FALSE	glycine/betaine ABC transporter substrate-binding protein	E	COG2113	BCAM0410
																															ENA|LAUA01000003|LAUA01000003.1	WQ49_RS10225	-2.33619	0.000269927	95	552.779	Unchanged	0.238401	FALSE	citrate synthase	C	COG0372	BCAS0207
																															ENA|LAUA01000016|LAUA01000016.1	WQ49_RS21640	-2.33567	0.000341446	70	407.298	Unchanged	0.238245	FALSE	LysR family transcriptional regulator	K	COG0583	BCAM2802
																															ENA|LAUA01000002|LAUA01000002.1	WQ49_RS05930	-2.33423	0.145033	18	105.01	Unchanged	0.237811	FALSE	hypothetical protein	-	-	BCAM2053
																															ENA|LAUA01000017|LAUA01000017.1	WQ49_RS25770	-2.33297	0.0325868	32	186.121	Unchanged	0.237432	FALSE	hypothetical protein	-	-	BCAL0927
																															ENA|LAUA01000002|LAUA01000002.1	WQ49_RS04390	-2.33264	1.51217e-07	196	1137.14	Unchanged	0.237334	FALSE	penicillin-binding protein 1C	M	COG4953	BCAM1738
																															ENA|LAUA01000002|LAUA01000002.1	WQ49_RS07545	-2.3316	0.000168616	93	539.439	Unchanged	0.237021	FALSE	porin	M	COG3203	BCAM2373
																															ENA|LAUA01000002|LAUA01000002.1	WQ49_RS03700	-2.33129	0.00602048	56	324.951	Unchanged	0.236929	FALSE	hypothetical protein	S	COG5588	BCAM1602
																															ENA|LAUA01000002|LAUA01000002.1	WQ49_RS07015	-2.33111	0.00886421	53	307.522	Unchanged	0.236873	FALSE	3-octaprenyl-4-hydroxybenzoate carboxy-lyase	H	COG0163	BCAM2269
																															ENA|LAUA01000003|LAUA01000003.1	WQ49_RS09305	-2.32921	0.00021515	99	573.258	Unchanged	0.236305	FALSE	FAD-dependent oxidoreductase	E	COG0665	BCAS0392
																															ENA|LAUA01000017|LAUA01000017.1	WQ49_RS32410	-2.32854	2.14873e-06	143	827.432	Unchanged	0.236105	FALSE	dehydrogenase	C	COG0644	BCAL1468	E
																															ENA|LAUA01000016|LAUA01000016.1	WQ49_RS20875	-2.32733	0.00326293	50	289.385	Unchanged	0.235745	FALSE	membrane protein	-	-	BCAM0114	E
																															ENA|LAUA01000017|LAUA01000017.1	WQ49_RS24585	-2.32372	0.00162373	65	375.117	Unchanged	0.234671	FALSE	hypothetical protein	-	-	BCAL0688
																															ENA|LAUA01000003|LAUA01000003.1	WQ49_RS08720	-2.32008	0.00451541	60	345.432	Unchanged	0.233595	FALSE	short chain dehydrogenase/reductase	-	-	QU43_RS71875
																															ENA|LAUA01000017|LAUA01000017.1	WQ49_RS33045	-2.31949	0.000517747	76	437.223	Unchanged	0.233422	FALSE	6-chlorohydroxyquinol-1,2-dioxygenase	Q	COG3485	BCAL1342
																															ENA|LAUA01000002|LAUA01000002.1	WQ49_RS03755	-2.31772	0.0027772	69	396.534	Unchanged	0.232901	FALSE	2-keto-4-pentenoate hydratase	Q	COG3971	BCAM1613
																															ENA|LAUA01000002|LAUA01000002.1	WQ49_RS05600	-2.31566	0.000534499	86	493.397	Unchanged	0.232293	FALSE	membrane protein	MG	COG0451	BCAM1989
																															ENA|LAUA01000017|LAUA01000017.1	WQ49_RS24270	-2.31163	0.015613	42	240.53	Unchanged	0.231116	FALSE	peptide-binding protein	-	-	BCAL0623
																															ENA|LAUA01000017|LAUA01000017.1	WQ49_RS25320	-2.31062	0.000757331	72	411.7	Unchanged	0.230821	FALSE	3-oxoacyl-ACP synthase	-	-	BCAL0837
																															ENA|LAUA01000017|LAUA01000017.1	WQ49_RS34230	-2.31038	0.000256914	84	480.154	Unchanged	0.230753	FALSE	AraC family transcriptional regulator	K	COG2207	BCAL1077
																															ENA|LAUA01000001|LAUA01000001.1	WQ49_RS01370	-2.308	7.40815e-07	156	889.826	Unchanged	0.23006	FALSE	cell envelope biogenesis protein TonB	-	-	BCAL3202
																															ENA|LAUA01000002|LAUA01000002.1	WQ49_RS07635	-2.30638	0.000107186	110	626.899	Unchanged	0.229592	FALSE	sarcosine oxidase subunit beta	E	COG0665	BCAM2391
																															ENA|LAUA01000017|LAUA01000017.1	WQ49_RS31570	-2.30598	0.0520708	27	154.203	Unchanged	0.229475	FALSE	hypothetical protein	-	-	BCAL1631
																															ENA|LAUA01000016|LAUA01000016.1	WQ49_RS18040	-2.30528	0.000702004	64	364.677	Unchanged	0.229272	FALSE	XRE family transcriptional regulator	K	COG1396	BCAM0680
																															ENA|LAUA01000002|LAUA01000002.1	WQ49_RS04210	-2.30439	0.000153647	105	597.592	Unchanged	0.229016	FALSE	MFS transporter	G	COG2814	BCAM1702
																															ENA|LAUA01000014|LAUA01000014.1	WQ49_RS15430	-2.30393	0.0165862	34	193.774	Unchanged	0.228883	FALSE	glnQ	E	COG1126	BCAM1210
																															ENA|LAUA01000017|LAUA01000017.1	WQ49_RS27095	-2.30192	0.000737494	76	431.939	Unchanged	0.228302	FALSE	excinuclease ABC subunit C	L	COG2827	BCAL2621
																															ENA|LAUA01000017|LAUA01000017.1	WQ49_RS25155	-2.29842	0.00384121	54	306.3	Unchanged	0.227299	FALSE	outer membrane protein LolB	M	COG3017	BCAL0803
																															ENA|LAUA01000002|LAUA01000002.1	WQ49_RS06620	-2.29648	0.000815693	79	447.292	Unchanged	0.226744	FALSE	3-hydroxyisobutyrate dehydrogenase	I	COG2084	BCAM2193
																															ENA|LAUA01000003|LAUA01000003.1	WQ49_RS09025	-2.29427	0.000104376	112	632.95	Unchanged	0.226112	FALSE	RND transporter MFP subunit	M	COG0845	BCAS0583
																															ENA|LAUA01000002|LAUA01000002.1	WQ49_RS06455	-2.29326	0.0051319	59	333.432	Unchanged	0.225826	FALSE	transcriptional regulator	TK	COG0745	BCAM2160
																															ENA|LAUA01000016|LAUA01000016.1	WQ49_RS20360	-2.2919	9.45349e-06	119	671.375	Unchanged	0.22544	FALSE	hypothetical protein	U	COG5010	BCAM0212
																															ENA|LAUA01000002|LAUA01000002.1	WQ49_RS06635	-2.29068	0.000237366	101	569.409	Unchanged	0.225094	FALSE	acyl-CoA dehydrogenase C-terminal domain protein	I	COG1960	BCAM2196
																															ENA|LAUA01000003|LAUA01000003.1	WQ49_RS09015	-2.2884	9.02708e-05	115	647.248	Unchanged	0.22445	FALSE	sensor histidine kinase	T	COG0642	BCAS0585
																															ENA|LAUA01000017|LAUA01000017.1	WQ49_RS24775	-2.28691	0.00725314	51	287.018	Unchanged	0.224029	FALSE	hypothetical protein	-	-	BCAL0726
																															ENA|LAUA01000017|LAUA01000017.1	WQ49_RS31265	-2.28459	0.000298194	92	516.528	Unchanged	0.223377	FALSE	iron ABC transporter substrate-binding protein	P	COG0614	BCAL1694
																															ENA|LAUA01000007|LAUA01000007.1	WQ49_RS13300	-2.28435	0.0012853	62	348.207	Unchanged	0.22331	FALSE	oxidoreductase	R	COG3499	BCAL0090
																															ENA|LAUA01000016|LAUA01000016.1	WQ49_RS20585	-2.28388	0.000815528	67	376.122	Unchanged	0.223177	FALSE	NmrA family transcriptional regulator	MG	COG0702	BCAM0169
																															ENA|LAUA01000016|LAUA01000016.1	WQ49_RS19430	-2.28193	0.00531004	45	252.432	Unchanged	0.222633	FALSE	N-acetyltransferase GCN5	R	COG0456	BCAM0406
																															ENA|LAUA01000017|LAUA01000017.1	WQ49_RS27175	-2.28076	1.81262e-05	118	660.615	Unchanged	0.222306	FALSE	hypothetical protein	T	COG0642	BCAL2605
																															ENA|LAUA01000002|LAUA01000002.1	WQ49_RS03895	-2.27757	0.00343911	70	391.215	Unchanged	0.221415	FALSE	oxidoreductase	IQR	COG1028	BCAM1642
																															ENA|LAUA01000002|LAUA01000002.1	WQ49_RS06740	-2.27361	0.00742632	57	317.792	Unchanged	0.220318	FALSE	lysine transporter LysE	E	COG1280	BCAM2217
																															ENA|LAUA01000002|LAUA01000002.1	WQ49_RS07245	-2.27041	0.00117776	80	444.825	Unchanged	0.219435	FALSE	formyltetrahydrofolate deformylase	F	COG0788	BCAM2315
																															ENA|LAUA01000017|LAUA01000017.1	WQ49_RS24490	-2.26833	0.0256949	39	216.793	Unchanged	0.218862	FALSE	hypothetical protein	S	COG3012	BCAL0669
																															ENA|LAUA01000002|LAUA01000002.1	WQ49_RS07285	-2.26569	1.53465e-06	189	1046.81	Unchanged	0.21814	FALSE	N-methylproline demethylase	C	COG1902	BCAM2323
																															ENA|LAUA01000016|LAUA01000016.1	WQ49_RS17395	-2.26287	4.98537e-05	100	553.004	Unchanged	0.21737	FALSE	hypothetical protein	S	COG2733	BCAM0814
																															ENA|LAUA01000003|LAUA01000003.1	WQ49_RS11050	-2.25963	2.59932e-05	138	761.26	Unchanged	0.216491	FALSE	dihydroxyacetone kinase	G	COG2376	BCAS0051
																															ENA|LAUA01000002|LAUA01000002.1	WQ49_RS04995	-2.25817	0.172128	19	105.117	Unchanged	0.216096	FALSE	hypothetical protein	-	-	QU43_RS63690
																															ENA|LAUA01000017|LAUA01000017.1	WQ49_RS28565	-2.25667	0.00424651	58	319.572	Unchanged	0.21569	FALSE	LuxR family transcriptional regulator	T	COG4566	BCAL2211
																															ENA|LAUA01000003|LAUA01000003.1	WQ49_RS08450	-2.25456	0.000595832	99	544.346	Unchanged	0.215122	FALSE	hypothetical protein	G	COG3386	BCAS0699
																															ENA|LAUA01000016|LAUA01000016.1	WQ49_RS18705	-2.25422	0.0699463	23	126.799	Unchanged	0.215032	FALSE	molecular chaperone GroES	O	COG0234	BCAM0549
																															ENA|LAUA01000016|LAUA01000016.1	WQ49_RS19895	-2.25321	0.0185378	40	220.015	Unchanged	0.214759	FALSE	hypothetical protein	-	-	BCAM0308
																															ENA|LAUA01000016|LAUA01000016.1	WQ49_RS20880	-2.25296	0.00401029	51	280.334	Unchanged	0.214693	FALSE	cytochrome C	C	COG2863	BCAM0113
																															ENA|LAUA01000016|LAUA01000016.1	WQ49_RS20525	-2.25242	2.00475e-05	107	587.417	Unchanged	0.214549	FALSE	peptidase M23	M	COG0739	BCAM0180
																															ENA|LAUA01000017|LAUA01000017.1	WQ49_RS33495	-2.25209	0.000684043	85	466.628	Unchanged	0.214459	FALSE	malonate decarboxylase subunit beta	I	COG0777	BCAL1242
																															ENA|LAUA01000017|LAUA01000017.1	WQ49_RS31450	-2.25083	0.000246934	97	531.978	Unchanged	0.214121	FALSE	sulfate ABC transporter ATP-binding protein	P	COG1118	BCAL1655
																															ENA|LAUA01000002|LAUA01000002.1	WQ49_RS05315	-2.24809	0.020023	43	235.637	Unchanged	0.213391	FALSE	membrane protein	S	COG4922	BCAM1933
																															ENA|LAUA01000017|LAUA01000017.1	WQ49_RS33030	-2.24488	1.35139e-07	189	1031.82	Unchanged	0.212535	FALSE	TonB-dependent receptor	P	COG1629	BCAL1345
																															ENA|LAUA01000016|LAUA01000016.1	WQ49_RS19210	-2.24447	5.84374e-05	101	551.461	Unchanged	0.212427	FALSE	copper oxidase	Q	COG2132	BCAM0447
																															ENA|LAUA01000014|LAUA01000014.1	WQ49_RS15760	-2.24391	0.0118897	41	224.043	Unchanged	0.212278	FALSE	alpha/beta hydrolase	R	COG0596	BCAM1143
																															ENA|LAUA01000002|LAUA01000002.1	WQ49_RS02860	-2.24325	0.000265698	114	621.846	Unchanged	0.212104	FALSE	MFS transporter	G	COG2814	BCAM1439
																															ENA|LAUA01000016|LAUA01000016.1	WQ49_RS19330	-2.24302	1.76119e-06	133	725.287	Unchanged	0.212042	FALSE	amidohydrolase	R	COG1574	BCAM0423
																															ENA|LAUA01000003|LAUA01000003.1	WQ49_RS11170	-2.24197	0.00240225	83	452.471	Unchanged	0.211765	FALSE	multidrug DMT transporter permease	E	COG2423	BCAS0026
																															ENA|LAUA01000003|LAUA01000003.1	WQ49_RS09190	-2.2401	0.000470089	104	566.109	Unchanged	0.211273	FALSE	sulfite dehydrogenase	R	COG2041	BCAS0416
																															ENA|LAUA01000002|LAUA01000002.1	WQ49_RS05490	-2.23799	0.0744788	28	152.523	Unchanged	0.210717	FALSE	ArsR family transcriptional regulator	K	COG0640	BCAM1966
																															ENA|LAUA01000002|LAUA01000002.1	WQ49_RS02605	-2.23769	0.000472792	102	554.298	Unchanged	0.210639	FALSE	sulfonate ABC transporter permease	P	COG0600	BCAM1388
																															ENA|LAUA01000002|LAUA01000002.1	WQ49_RS03345	-2.23727	0.0894597	29	157.881	Unchanged	0.210527	FALSE	antibiotic biosynthesis monooxygenase	S	COG1359	BCAM1538
																															ENA|LAUA01000017|LAUA01000017.1	WQ49_RS26070	-2.23693	0.00348065	66	358.632	Unchanged	0.210439	FALSE	carbon monoxide dehydrogenase subunit G	S	COG3427	BCAL2826a
																															ENA|LAUA01000001|LAUA01000001.1	WQ49_RS01730	-2.23545	1.50888e-05	129	699.815	Unchanged	0.210051	FALSE	sugar ABC transporter permease	GM	COG1682	BCAL3131
																															ENA|LAUA01000002|LAUA01000002.1	WQ49_RS03950	-2.23504	0.000208045	109	591.216	Unchanged	0.209943	FALSE	LuxR family transcriptional regulator	-	-	BCAM1653
																															ENA|LAUA01000016|LAUA01000016.1	WQ49_RS22200	-2.23398	0.00220911	61	330.834	Unchanged	0.209665	FALSE	enoyl-CoA hydratase	I	COG1024	BCAM2693
																															ENA|LAUA01000016|LAUA01000016.1	WQ49_RS20035	-2.23389	0.153957	16	87.109	Unchanged	0.209643	FALSE	UDP-glucose 4-epimerase	-	-	BCAM0280A
																															ENA|LAUA01000002|LAUA01000002.1	WQ49_RS07250	-2.23081	1.30991e-05	152	821.857	Unchanged	0.208839	FALSE	amino acid permease	E	COG0531	BCAM2316
																															ENA|LAUA01000002|LAUA01000002.1	WQ49_RS04280	-2.23052	0.000462126	100	540.737	Unchanged	0.208765	FALSE	LacI family transcriptional regulator	K	COG1609	BCAM1716
																															ENA|LAUA01000017|LAUA01000017.1	WQ49_RS33120	-2.23005	9.34255e-06	144	778.215	Unchanged	0.208643	FALSE	glycosyl transferase	M	COG1215	BCAL1327	E
																															ENA|LAUA01000003|LAUA01000003.1	WQ49_RS08925	-2.22952	0.00714173	66	356.818	Unchanged	0.208506	FALSE	AraC family transcriptional regulator	K	COG2207	BCAS0603
																															ENA|LAUA01000003|LAUA01000003.1	WQ49_RS10555	-2.22859	0.000341742	107	577.811	Unchanged	0.208265	FALSE	allantoate amidohydrolase	E	COG0624	BCAS0145
																															ENA|LAUA01000014|LAUA01000014.1	WQ49_RS15055	-2.22646	3.75207e-05	100	539.227	Unchanged	0.207713	FALSE	transporter	M	COG1292	BCAM1286
																															ENA|LAUA01000014|LAUA01000014.1	WQ49_RS16265	-2.22644	0.0641752	25	135.155	Unchanged	0.207708	FALSE	methyltransferase	-	-	BCAM1036
																															ENA|LAUA01000002|LAUA01000002.1	WQ49_RS07580	-2.22613	0.00172262	87	469.079	Unchanged	0.207627	FALSE	2-hydroxyacid dehydrogenase	CHR	COG1052	BCAM2380
																															ENA|LAUA01000002|LAUA01000002.1	WQ49_RS05580	-2.2247	0.000627474	98	527.814	Unchanged	0.207259	FALSE	LysR family transcriptional regulator	K	COG0583	BCAM1984
																															ENA|LAUA01000003|LAUA01000003.1	WQ49_RS10235	-2.22403	0.00314335	76	409.226	Unchanged	0.207085	FALSE	hypothetical protein	-	-	BCAS0209
																															ENA|LAUA01000003|LAUA01000003.1	WQ49_RS09535	-2.22399	0.000387323	102	549.068	Unchanged	0.207076	FALSE	monooxygenase	I	COG1960	BCAS0346
																															ENA|LAUA01000002|LAUA01000002.1	WQ49_RS03190	-2.22327	0.00869344	59	317.625	Unchanged	0.20689	FALSE	hypothetical protein	S	COG3652	BCAM1508
																															ENA|LAUA01000002|LAUA01000002.1	WQ49_RS02785	-2.22251	1.85544e-06	185	994.459	Unchanged	0.206696	FALSE	chemotaxis protein	NT	COG0840	BCAM1424
																															ENA|LAUA01000003|LAUA01000003.1	WQ49_RS10625	-2.22205	0.00302564	77	414.051	Unchanged	0.206577	FALSE	amidinohydrolase	E	COG0010	BCAS0132
																															ENA|LAUA01000016|LAUA01000016.1	WQ49_RS19585	-2.22171	2.64473e-05	113	607.263	Unchanged	0.206489	FALSE	MFS transporter	G	COG2814	BCAM0375
																															ENA|LAUA01000017|LAUA01000017.1	WQ49_RS23685	-2.22058	0.00263624	67	359.955	Unchanged	0.2062	FALSE	hypothetical protein	S	COG3159	BCAL0506
																															ENA|LAUA01000017|LAUA01000017.1	WQ49_RS28590	-2.21807	0.00764222	52	278.987	Unchanged	0.205557	FALSE	phasin protein	-	-	BCAL2206
																															ENA|LAUA01000007|LAUA01000007.1	WQ49_RS13115	-2.21685	0.00318599	57	305.52	Unchanged	0.205247	FALSE	double zinc ribbon domain protein	-	-	QU43_RS36770
																															ENA|LAUA01000003|LAUA01000003.1	WQ49_RS09720	-2.21396	0.0482424	37	198.083	Unchanged	0.204511	FALSE	pilus assembly protein TadG	U	COG4961	BCAS0308
																															ENA|LAUA01000017|LAUA01000017.1	WQ49_RS26915	-2.20665	0.000556206	88	468.096	Unchanged	0.202667	FALSE	cobalamin biosynthesis protein CobD	H	COG1270	BCAL2658
																															ENA|LAUA01000003|LAUA01000003.1	WQ49_RS09360	-2.20584	0.000232094	123	653.697	Unchanged	0.202463	FALSE	gabD	C	COG1012	BCAS0381
																															ENA|LAUA01000002|LAUA01000002.1	WQ49_RS06640	-2.20549	0.000697155	97	515.525	Unchanged	0.202377	FALSE	AraC family transcriptional regulator	K	COG2207	BCAM2197
																															ENA|LAUA01000017|LAUA01000017.1	WQ49_RS31775	-2.20474	0.000494962	94	499.315	Unchanged	0.202189	FALSE	transposase	R	COG2842	BCAL1591
																															ENA|LAUA01000002|LAUA01000002.1	WQ49_RS06315	-2.20409	4.70826e-05	142	753.732	Unchanged	0.202026	FALSE	2-hydroxymuconic semialdehyde dehydrogenase	C	COG1012	BCAM2132
																															ENA|LAUA01000002|LAUA01000002.1	WQ49_RS04450	-2.20337	0.143801	22	117.094	Unchanged	0.201846	FALSE	hypothetical protein	-	-	BCAM1749
																															ENA|LAUA01000017|LAUA01000017.1	WQ49_RS29085	-2.20317	0.0214178	41	217.809	Unchanged	0.201797	FALSE	universal stress protein UspA	T	COG0589	BCAL2119
																															ENA|LAUA01000017|LAUA01000017.1	WQ49_RS25745	-2.20245	0.0643722	30	159.411	Unchanged	0.201615	FALSE	Rieske family ferredoxin	PR	COG2146	BCAL0922
																															ENA|LAUA01000017|LAUA01000017.1	WQ49_RS31015	-2.20229	0.000276669	102	540.859	Unchanged	0.201577	FALSE	spermidine/putrescine ABC transporter ATP-binding protein	E	COG3842	BCAL1743
																															ENA|LAUA01000017|LAUA01000017.1	WQ49_RS26980	-2.20153	0.000254486	102	540.574	Unchanged	0.201386	FALSE	ATP-binding protein	D	COG0489	BCAL2644
																															ENA|LAUA01000017|LAUA01000017.1	WQ49_RS30765	-2.20091	0.000858049	86	455.652	Unchanged	0.201233	FALSE	biopolymer transporter ExbB	U	COG0811	BCAL1789	E
																															ENA|LAUA01000002|LAUA01000002.1	WQ49_RS03620	-2.20064	0.00444837	69	365.599	Unchanged	0.201165	FALSE	hypothetical protein	-	-	BCAM1587
																															ENA|LAUA01000017|LAUA01000017.1	WQ49_RS32575	-2.20056	0.000751306	85	450.243	Unchanged	0.201145	FALSE	protein iolH	G	COG1082	BCAL1434
																															ENA|LAUA01000003|LAUA01000003.1	WQ49_RS10860	-2.19875	0.00857557	61	322.846	Unchanged	0.200695	FALSE	membrane protein	M	COG1346	BCAS0088
																															ENA|LAUA01000002|LAUA01000002.1	WQ49_RS04425	-2.19589	1.59488e-08	258	1361.32	Unchanged	0.199987	FALSE	magnesium ABC transporter ATPase	P	COG0474	BCAM1745
																															ENA|LAUA01000016|LAUA01000016.1	WQ49_RS20760	-2.18954	0.0391314	31	163.246	Unchanged	0.198427	FALSE	transporter	-	-	BCAM0137
																															ENA|LAUA01000017|LAUA01000017.1	WQ49_RS27100	-2.18935	0.000476024	99	520.268	Unchanged	0.19838	FALSE	AraC family transcriptional regulator	K	COG2207	BCAL2620
																															ENA|LAUA01000016|LAUA01000016.1	WQ49_RS18745	-2.18808	0.00123193	76	399.152	Unchanged	0.198069	FALSE	membrane protein	-	-	BCAM0542
																															ENA|LAUA01000017|LAUA01000017.1	WQ49_RS30465	-2.18598	0.0176122	46	241.411	Unchanged	0.197557	FALSE	hypothetical protein	-	-	BCAL1848
																															ENA|LAUA01000002|LAUA01000002.1	WQ49_RS03405	-2.18575	0.0119748	55	288.524	Unchanged	0.197501	FALSE	hypothetical protein	-	-	BCAM1548
																															ENA|LAUA01000016|LAUA01000016.1	WQ49_RS18635	-2.18568	0.000108869	98	513.727	Unchanged	0.197483	FALSE	MFS transporter	-	-	BCAM0563
																															ENA|LAUA01000016|LAUA01000016.1	WQ49_RS17355	-2.18509	0.0149919	43	225.567	Unchanged	0.197339	FALSE	chemotaxis protein CheW	NT	COG0835	BCAM0822
																															ENA|LAUA01000003|LAUA01000003.1	WQ49_RS10215	-2.18286	0.00133028	92	481.356	Unchanged	0.196799	FALSE	hypothetical protein	-	-	BCAS0209
																															ENA|LAUA01000014|LAUA01000014.1	WQ49_RS15405	-2.18078	0.0143669	40	209.23	Unchanged	0.196296	FALSE	extensin	-	-	BCAM1215
																															ENA|LAUA01000002|LAUA01000002.1	WQ49_RS05790	-2.18066	7.32459e-05	135	705.062	Unchanged	0.196265	FALSE	Fis family transcriptional regulator	T	COG2204	BCAM2025
																															ENA|LAUA01000003|LAUA01000003.1	WQ49_RS09470	-2.17978	0.107673	26	136.056	Unchanged	0.196054	FALSE	hypothetical protein	-	-	BCAS0359
																															ENA|LAUA01000002|LAUA01000002.1	WQ49_RS05885	-2.17765	2.84335e-06	191	995.259	Unchanged	0.195542	FALSE	asparagine synthase	E	COG0367	BCAM2044
																															ENA|LAUA01000016|LAUA01000016.1	WQ49_RS18595	-2.17738	0.0017996	67	349.342	Unchanged	0.195476	FALSE	metal ABC transporter substrate-binding protein	P	COG1464	BCAM0571
																															ENA|LAUA01000001|LAUA01000001.1	WQ49_RS00805	-2.17695	0.00373299	67	349.238	Unchanged	0.195372	FALSE	glyoxalase	R	COG3324	BCAL3321
																															ENA|LAUA01000017|LAUA01000017.1	WQ49_RS30850	-2.1767	5.3997e-05	128	666.7	Unchanged	0.195313	FALSE	ribosomal subunit interface protein	PR	COG4638	BCAL1774
																															ENA|LAUA01000002|LAUA01000002.1	WQ49_RS07625	-2.17621	2.45968e-08	290	1509.39	Unchanged	0.195195	FALSE	sarcosine oxidase subunit alpha	E	COG0404	BCAM2389
																															ENA|LAUA01000002|LAUA01000002.1	WQ49_RS04250	-2.17575	0.00397422	77	400.972	Unchanged	0.195084	FALSE	enoyl-CoA hydratase	I	COG1024	BCAM1710
																															ENA|LAUA01000002|LAUA01000002.1	WQ49_RS06345	-2.17311	0.145636	22	114.662	Unchanged	0.194453	FALSE	hypothetical protein	-	-	BCAM2138	E
																															ENA|LAUA01000016|LAUA01000016.1	WQ49_RS17245	-2.17273	2.09999e-06	153	794.605	Unchanged	0.194361	FALSE	endonuclease	R	COG2374	BCAM0845
																															ENA|LAUA01000002|LAUA01000002.1	WQ49_RS04295	-2.172	0.00217174	88	456.997	Unchanged	0.194188	FALSE	LysR family transcriptional regulator	K	COG0583	BCAM1719
																															ENA|LAUA01000002|LAUA01000002.1	WQ49_RS03870	-2.17012	0.00235947	87	451.222	Unchanged	0.19374	FALSE	biphenyl 2,3-dioxygenase	-	-	BCAM1637
																															ENA|LAUA01000016|LAUA01000016.1	WQ49_RS17415	-2.1681	7.52358e-05	105	543.726	Unchanged	0.19326	FALSE	(2Fe-2S)-binding protein	PR	COG4638	BCAM0810
																															ENA|LAUA01000003|LAUA01000003.1	WQ49_RS09285	-2.1673	0.000262833	127	657.198	Unchanged	0.193071	FALSE	aldehyde dehydrogenase	C	COG1012	BCAS0396
																															ENA|LAUA01000007|LAUA01000007.1	WQ49_RS13540	-2.16711	0.108604	22	114.189	Unchanged	0.193025	FALSE	lipoprotein	-	-
																															ENA|LAUA01000016|LAUA01000016.1	WQ49_RS21295	-2.1664	0.05821	29	150.305	Unchanged	0.192857	FALSE	ABC transporter ATPase	-	-	BCAM0030
																															ENA|LAUA01000002|LAUA01000002.1	WQ49_RS06410	-2.16369	0.0359032	41	211.914	Unchanged	0.192217	FALSE	rhodanese	P	COG0607	BCAM2151
																															ENA|LAUA01000003|LAUA01000003.1	WQ49_RS11410	-2.16281	0.00128577	97	500.478	Unchanged	0.19201	FALSE	hypothetical protein	-	-	BCAS0753
																															ENA|LAUA01000017|LAUA01000017.1	WQ49_RS32785	-2.16046	0.00245459	76	391.587	Unchanged	0.191458	FALSE	cellulose biosynthesis protein	D	COG1192	BCAL1394
																															ENA|LAUA01000017|LAUA01000017.1	WQ49_RS27800	-2.1594	0.000633939	98	504.454	Unchanged	0.191209	FALSE	ketol-acid reductoisomerase	EH	COG0059	BCAL2357
																															ENA|LAUA01000002|LAUA01000002.1	WQ49_RS06960	-2.15658	0.00248001	87	446.991	Unchanged	0.19055	FALSE	LysR family transcriptional regulator	K	COG0583	BCAM2258
																															ENA|LAUA01000001|LAUA01000001.1	WQ49_RS02435	-2.15644	0.0230149	43	221.13	Unchanged	0.190518	FALSE	membrane protein	-	-	BCAL2998
																															ENA|LAUA01000003|LAUA01000003.1	WQ49_RS10795	-2.156	0.000503742	115	590.508	Unchanged	0.190416	FALSE	MFS transporter	G	COG2271	BCAS0101
																															ENA|LAUA01000007|LAUA01000007.1	WQ49_RS13385	-2.15507	0.0480322	33	169.643	Unchanged	0.190199	FALSE	tail protein	R	COG5004	BCAL0107
																															ENA|LAUA01000017|LAUA01000017.1	WQ49_RS30605	-2.15468	0.00262797	78	400.287	Unchanged	0.190107	FALSE	membrane protein	-	-	BCAL1820
																															ENA|LAUA01000017|LAUA01000017.1	WQ49_RS32865	-2.15402	5.69786e-05	131	671.653	Unchanged	0.189956	FALSE	ABC transporter substrate-binding protein	-	-	BCAL1378
																															ENA|LAUA01000002|LAUA01000002.1	WQ49_RS02945	-2.15307	0.0944131	28	143.808	Unchanged	0.189733	FALSE	hypothetical protein	-	-	QU43_RS61640
																															ENA|LAUA01000002|LAUA01000002.1	WQ49_RS06615	-2.15224	0.00387776	78	399.591	Unchanged	0.189542	FALSE	enoyl-CoA hydratase	I	COG1024	BCAM2192
																															ENA|LAUA01000016|LAUA01000016.1	WQ49_RS20935	-2.15212	0.00066274	79	404.677	Unchanged	0.189513	FALSE	hypothetical protein	S	COG3391	BCAM0102
																															ENA|LAUA01000002|LAUA01000002.1	WQ49_RS05455	-2.152	0.174201	21	107.876	Unchanged	0.189485	FALSE	phosphate transporter	-	-	BCAM1959
																															ENA|LAUA01000017|LAUA01000017.1	WQ49_RS30760	-2.15199	0.00356225	68	348.36	Unchanged	0.189484	FALSE	biopolymer transporter TonB	M	COG0810	BCAL1790	E
																															ENA|LAUA01000002|LAUA01000002.1	WQ49_RS03970	-2.14805	0.000260322	114	582.148	Unchanged	0.188575	FALSE	hypothetical protein	S	COG4102	BCAM1657
																															ENA|LAUA01000017|LAUA01000017.1	WQ49_RS31630	-2.14721	0.000731122	95	484.901	Unchanged	0.188381	FALSE	sulfonate ABC transporter ATP-binding protein	P	COG1116	BCAL1621
																															ENA|LAUA01000014|LAUA01000014.1	WQ49_RS15310	-2.14594	0.006761	52	265.377	Unchanged	0.188089	FALSE	transglutaminase	E	COG1305	BCAM1235
																															ENA|LAUA01000017|LAUA01000017.1	WQ49_RS25300	-2.14574	0.00328441	73	372.329	Unchanged	0.188044	FALSE	3-ketoacyl-ACP reductase	IQR	COG1028	BCAL0833
																															ENA|LAUA01000003|LAUA01000003.1	WQ49_RS10005	-2.14286	0.00118282	103	524.11	Unchanged	0.187385	FALSE	chromate transporter	P	COG2059	BCAS0249
																															ENA|LAUA01000002|LAUA01000002.1	WQ49_RS06995	-2.14092	0.00241188	87	442.169	Unchanged	0.186942	FALSE	LysR family transcriptional regulator	K	COG0583	BCAM2265
																															ENA|LAUA01000016|LAUA01000016.1	WQ49_RS19425	-2.14091	0.228222	15	76.5865	Unchanged	0.186939	FALSE	hypothetical protein	-	-	QU43_RS56415
																															ENA|LAUA01000003|LAUA01000003.1	WQ49_RS08915	-2.1405	0.00628675	73	370.973	Unchanged	0.186847	FALSE	NmrA family transcriptional regulator	MG	COG0702	BCAS0605
																															ENA|LAUA01000017|LAUA01000017.1	WQ49_RS35040	-2.13884	0.000361325	107	542.949	Unchanged	0.186468	FALSE	chorismate mutase	E	COG0077	BCAL2954
																															ENA|LAUA01000003|LAUA01000003.1	WQ49_RS08455	-2.13747	0.00307374	88	446.175	Unchanged	0.186158	FALSE	NADPH:quinone reductase	CR	COG0604	BCAS0698
																															ENA|LAUA01000002|LAUA01000002.1	WQ49_RS06600	-2.13512	6.8589e-05	154	779.202	Unchanged	0.185627	FALSE	MFS transporter	G	COG2814	BCAM2189
																															ENA|LAUA01000001|LAUA01000001.1	WQ49_RS00475	-2.13436	7.23234e-06	152	768.714	Unchanged	0.185454	FALSE	LysR family transcriptional regulator	K	COG0583	BCAL3387
																															ENA|LAUA01000002|LAUA01000002.1	WQ49_RS07095	-2.13297	0.00246283	84	424.599	Unchanged	0.185142	FALSE	ureidoglycolate lyase	Q	COG0179	BCAM2285
																															ENA|LAUA01000003|LAUA01000003.1	WQ49_RS08325	-2.13184	4.22159e-05	165	832.985	Unchanged	0.184889	FALSE	cytochrome C biogenesis protein	O	COG0785	BCAS0725
																															ENA|LAUA01000003|LAUA01000003.1	WQ49_RS09375	-2.13097	0.000259129	131	661.014	Unchanged	0.184692	FALSE	LuxR family transcriptional regulator	T	COG2206	BCAS0378
																															ENA|LAUA01000003|LAUA01000003.1	WQ49_RS09485	-2.12849	0.00167651	91	458.5	Unchanged	0.184138	FALSE	xylose ABC transporter substrate-binding protein	G	COG4213	BCAS0356	E
																															ENA|LAUA01000002|LAUA01000002.1	WQ49_RS07515	-2.12557	6.22494e-07	232	1165.94	Unchanged	0.183485	FALSE	TonB-dependent receptor	P	COG1629	BCAM2367
																															ENA|LAUA01000002|LAUA01000002.1	WQ49_RS05470	-2.12369	0.0341087	47	236.244	Unchanged	0.183068	FALSE	transcriptional regulator	S	COG3837	BCAM1962A
																															ENA|LAUA01000016|LAUA01000016.1	WQ49_RS17815	-2.12265	0.000199706	105	526.87	Unchanged	0.182838	FALSE	RNA ligase	S	COG1690	BCAM0726
																															ENA|LAUA01000002|LAUA01000002.1	WQ49_RS07665	-2.12054	0.00880025	65	325.836	Unchanged	0.182369	FALSE	aldolase	G	COG0235	BCAM2397
																															ENA|LAUA01000002|LAUA01000002.1	WQ49_RS06835	-2.12003	0.00210366	89	445.835	Unchanged	0.182257	FALSE	LysR family transcriptional regulator	K	COG0583	BCAM2236
																															ENA|LAUA01000016|LAUA01000016.1	WQ49_RS20820	-2.11983	0.000506505	97	485.783	Unchanged	0.182214	FALSE	saccharopine dehydrogenase	S	COG3268	BCAM0125
																															ENA|LAUA01000002|LAUA01000002.1	WQ49_RS06290	-2.11957	0.000411095	124	620.785	Unchanged	0.182156	FALSE	dienelactone hydrolase	Q	COG0412	BCAM2127
																															ENA|LAUA01000011|LAUA01000011.1	WQ49_RS14465	-2.11723	0.0594143	95	474.939	Unchanged	0.18164	FALSE	hypothetical protein	-	-	BCAL2962
																															ENA|LAUA01000016|LAUA01000016.1	WQ49_RS18355	-2.11578	0.00657303	56	279.853	Unchanged	0.181323	FALSE	chemotaxis protein CheY	TK	COG0745	BCAM0618
																															ENA|LAUA01000003|LAUA01000003.1	WQ49_RS09420	-2.11507	0.000529613	126	628.816	Unchanged	0.181166	FALSE	tricarballylate dehydrogenase	C	COG1053	BCAS0369
																															ENA|LAUA01000002|LAUA01000002.1	WQ49_RS02810	-2.11388	1.64918e-05	165	822.668	Unchanged	0.180907	FALSE	IclR family transcriptional regulator	K	COG1414	BCAM1429
																															ENA|LAUA01000017|LAUA01000017.1	WQ49_RS34615	-2.11376	0.00846084	62	309.355	Unchanged	0.18088	FALSE	anti-sigma E factor regulatory protein BprE	T	COG3073	BCAL2871
																															ENA|LAUA01000016|LAUA01000016.1	WQ49_RS18280	-2.11256	0.0179548	44	219.477	Unchanged	0.180619	FALSE	N-acetyltransferase	R	COG0456	BCAM0632
																															ENA|LAUA01000002|LAUA01000002.1	WQ49_RS06210	-2.11135	0.00200039	93	463.038	Unchanged	0.180354	FALSE	NAD-dependent dehydratase	MG	COG0451	BCAM2112
																															ENA|LAUA01000002|LAUA01000002.1	WQ49_RS05375	-2.11134	5.97008e-08	270	1343.52	Unchanged	0.180351	FALSE	aceE	C	COG2609	BCAM1944
																															ENA|LAUA01000017|LAUA01000017.1	WQ49_RS29860	-2.11074	0.0295892	45	224.162	Unchanged	0.180221	FALSE	N-acetyltransferase GCN5	R	COG2153	BCAL1968
																															ENA|LAUA01000001|LAUA01000001.1	WQ49_RS02230	-2.10932	0.000118744	118	586.581	Unchanged	0.179912	FALSE	membrane protein	M	COG2834	BCAL3033
																															ENA|LAUA01000003|LAUA01000003.1	WQ49_RS08990	-2.10692	0.000825664	113	560.805	Unchanged	0.179393	FALSE	efflux transporter RND family, MFP subunit	M	COG0845	BCAS0591
																															ENA|LAUA01000002|LAUA01000002.1	WQ49_RS03945	-2.10424	0.0521417	39	193.47	Unchanged	0.178813	FALSE	hypothetical protein	-	-	BCAM1652
																															ENA|LAUA01000002|LAUA01000002.1	WQ49_RS05410	-2.10358	0.0464654	42	208.213	Unchanged	0.178671	FALSE	TetR family transcriptional regulator	-	-
																															ENA|LAUA01000003|LAUA01000003.1	WQ49_RS09895	-2.10299	5.13441e-05	168	831.287	Unchanged	0.178544	FALSE	urea amidolyase	J	COG0154	BCAS0273
																															ENA|LAUA01000016|LAUA01000016.1	WQ49_RS18735	-2.10214	0.00177471	76	376.066	Unchanged	0.178362	FALSE	acetylglutamate kinase	E	COG0548	BCAM0544
																															ENA|LAUA01000001|LAUA01000001.1	WQ49_RS00280	-2.10008	0.00193883	82	405.149	Unchanged	0.17792	FALSE	membrane protein	M	COG3133	BCAL3426
																															ENA|LAUA01000001|LAUA01000001.1	WQ49_RS00895	-2.09974	2.77656e-06	186	918.245	Unchanged	0.177847	FALSE	S-adenosylmethionine:tRNA ribosyltransferase-isomerase	J	COG0809	BCAL3303
																															ENA|LAUA01000017|LAUA01000017.1	WQ49_RS32740	-2.09892	0.00106905	94	464.009	Unchanged	0.177672	FALSE	LysR family transcriptional regulator	K	COG0583	BCAL1403
																															ENA|LAUA01000002|LAUA01000002.1	WQ49_RS02890	-2.0987	0.00112128	102	503.373	Unchanged	0.177624	FALSE	transporter	R	COG0679	BCAM1445
																															ENA|LAUA01000002|LAUA01000002.1	WQ49_RS04065	-2.09813	0.000175188	147	724.99	Unchanged	0.177502	FALSE	GntR family transcriptional regulator	KE	COG1167	BCAM1674
																															ENA|LAUA01000002|LAUA01000002.1	WQ49_RS07220	-2.09793	0.000355696	127	626.318	Unchanged	0.177461	FALSE	MFS transporter	-	-	BCAM2310
																															ENA|LAUA01000002|LAUA01000002.1	WQ49_RS03960	-2.0966	0.000529496	121	596.209	Unchanged	0.177177	FALSE	integrase	L	COG4974	BCAM1655
																															ENA|LAUA01000016|LAUA01000016.1	WQ49_RS21555	-2.09584	0.000177139	106	522.067	Unchanged	0.177014	FALSE	glcF	C	COG0247	BCAM2819
																															ENA|LAUA01000001|LAUA01000001.1	WQ49_RS01850	-2.09534	0.0134937	53	261.151	Unchanged	0.176909	FALSE	ureB	E	COG0832	BCAL3105
																															ENA|LAUA01000016|LAUA01000016.1	WQ49_RS21960	-2.09439	0.124363	23	113.489	Unchanged	0.176706	FALSE	hypothetical protein	-	-	BCAM2739A
																															ENA|LAUA01000003|LAUA01000003.1	WQ49_RS09780	-2.09396	0.000382365	124	609.861	Unchanged	0.176616	FALSE	membrane protein	-	-	BCAS0296
																															ENA|LAUA01000017|LAUA01000017.1	WQ49_RS30685	-2.09368	0.000662474	101	496.728	Unchanged	0.176557	FALSE	2-dehydro-3-deoxygluconokinase	G	COG0524	BCAL1805
																															ENA|LAUA01000017|LAUA01000017.1	WQ49_RS32570	-2.09354	0.000712964	104	511.411	Unchanged	0.176526	FALSE	inositol 2-dehydrogenase	R	COG0673	BCAL1435
																															ENA|LAUA01000017|LAUA01000017.1	WQ49_RS26805	-2.09324	0.0043036	77	378.666	Unchanged	0.176463	FALSE	uroporphyrin-III C-methyltransferase	H	COG0007	BCAL2680
																															ENA|LAUA01000017|LAUA01000017.1	WQ49_RS28885	-2.09175	0.00212686	84	412.625	Unchanged	0.176146	FALSE	DNA-3-methyladenine glycosylase	L	COG0122	BCAL2149
																															ENA|LAUA01000016|LAUA01000016.1	WQ49_RS17600	-2.09027	0.00166416	87	426.897	Unchanged	0.175834	FALSE	branched-chain amino acid ABC transporter permease	G	COG1172	BCAM0769
																															ENA|LAUA01000016|LAUA01000016.1	WQ49_RS20850	-2.08961	1.00367e-05	160	784.428	Unchanged	0.175695	FALSE	hypothetical protein	-	-	BCAM0119
																															ENA|LAUA01000016|LAUA01000016.1	WQ49_RS22175	-2.089	0.000268698	100	490.215	Unchanged	0.175567	FALSE	acyl-CoA dehydrogenase	I	COG1960	BCAM2698
																															ENA|LAUA01000017|LAUA01000017.1	WQ49_RS26175	-2.08738	0.00679744	71	347.772	Unchanged	0.175225	FALSE	haloacid dehalogenase	R	COG0637	BCAL2805
																															ENA|LAUA01000017|LAUA01000017.1	WQ49_RS25410	-2.08401	2.33652e-05	166	810.67	Unchanged	0.17452	FALSE	phospholipase	I	COG1502	BCAL0855
																															ENA|LAUA01000009|LAUA01000009.1	WQ49_RS14260	-2.08284	0.0398035	61	297.91	Unchanged	0.174275	FALSE	hypothetical protein	-	-	pBCA037
																															ENA|LAUA01000017|LAUA01000017.1	WQ49_RS30250	-2.08187	0.00185801	88	429.3	Unchanged	0.174074	FALSE	endonuclease	R	COG3568	BCAL1890
																															ENA|LAUA01000003|LAUA01000003.1	WQ49_RS08785	-2.0815	0.00246138	91	443.839	Unchanged	0.173997	FALSE	chemotaxis protein CheB	NT	COG2201	BCAS0631
																															ENA|LAUA01000003|LAUA01000003.1	WQ49_RS10000	-2.07958	0.0520137	43	209.636	Unchanged	0.173596	FALSE	chromate resistance protein	S	COG4275	BCAS0250
																															ENA|LAUA01000017|LAUA01000017.1	WQ49_RS30130	-2.07897	2.98309e-06	197	958.636	Unchanged	0.17347	FALSE	Fis family transcriptional regulator	QK	COG3284	BCAL1914
																															ENA|LAUA01000016|LAUA01000016.1	WQ49_RS18910	-2.07865	0.00030966	104	506.175	Unchanged	0.173405	FALSE	FAD-dependent oxidoreductase	E	COG0665	BCAM0509
																															ENA|LAUA01000017|LAUA01000017.1	WQ49_RS29375	-2.0776	0.0106291	63	306.539	Unchanged	0.173186	FALSE	hypothetical protein	-	-	BCAL2062
																															ENA|LAUA01000003|LAUA01000003.1	WQ49_RS10155	-2.07596	0.0140391	65	315.914	Unchanged	0.172847	FALSE	ABC transporter	-	-	QU43_RS69785
																															ENA|LAUA01000017|LAUA01000017.1	WQ49_RS31030	-2.07458	0.000133019	136	659.903	Unchanged	0.172563	FALSE	multidrug DMT transporter permease	G	COG2814	BCAL1740
																															ENA|LAUA01000002|LAUA01000002.1	WQ49_RS06970	-2.07252	0.000265605	140	678.335	Unchanged	0.172138	FALSE	MFS transporter	G	COG2271	BCAM2260
																															ENA|LAUA01000002|LAUA01000002.1	WQ49_RS05565	-2.07126	0.00703878	76	368.101	Unchanged	0.171881	FALSE	LuxR family transcriptional regulator	TK	COG2197	BCAM1981
																															ENA|LAUA01000002|LAUA01000002.1	WQ49_RS04075	-2.06892	2.22134e-05	185	893.986	Unchanged	0.171401	FALSE	nitrite reductase	P	COG0155	BCAM1676
																															ENA|LAUA01000002|LAUA01000002.1	WQ49_RS02695	-2.06821	0.00109136	106	512.164	Unchanged	0.171256	FALSE	LacI family transcriptional regulator	K	COG1609	BCAM1406
																															ENA|LAUA01000002|LAUA01000002.1	WQ49_RS05755	-2.06685	0.00260311	97	468.266	Unchanged	0.17098	FALSE	LacI family transcriptional regulator	G	COG1879	BCAM2018
																															ENA|LAUA01000003|LAUA01000003.1	WQ49_RS09515	-2.06557	0.00168741	103	496.791	Unchanged	0.17072	FALSE	acyl-CoA dehydrogenase	I	COG1960	BCAS0350
																															ENA|LAUA01000017|LAUA01000017.1	WQ49_RS31235	-2.06537	6.62724e-07	235	1132.73	Unchanged	0.170679	FALSE	TonB-dependent receptor	P	COG4774	BCAL1700
																															ENA|LAUA01000016|LAUA01000016.1	WQ49_RS18785	-2.06508	0.000664941	92	443.608	Unchanged	0.17062	FALSE	alpha/beta hydrolase	R	COG0596	BCAM0534
																															ENA|LAUA01000007|LAUA01000007.1	WQ49_RS12635	-2.06429	0.0353118	43	207.435	Unchanged	0.170459	FALSE	glycine zipper 2TM domain protein	-	-	BCAL3491
																															ENA|LAUA01000002|LAUA01000002.1	WQ49_RS06530	-2.06079	0.0097098	75	360.637	Unchanged	0.169751	FALSE	XRE family transcriptional regulator	TK	COG0745	BCAM2175
																															ENA|LAUA01000017|LAUA01000017.1	WQ49_RS32630	-2.05921	0.0041839	78	374.62	Unchanged	0.169432	FALSE	ABC transporter	E	COG0411	BCAL1423
																															ENA|LAUA01000002|LAUA01000002.1	WQ49_RS05390	-2.05915	0.000648369	126	604.917	Unchanged	0.16942	FALSE	MexE family multidrug efflux RND transporter periplasmic adaptor subunit	M	COG0845	BCAM1947
																															ENA|LAUA01000017|LAUA01000017.1	WQ49_RS35050	-2.05827	0.0126457	63	302.459	Unchanged	0.169244	FALSE	hypothetical protein	-	-	BCAL2956
																															ENA|LAUA01000017|LAUA01000017.1	WQ49_RS27365	-2.05771	0.011486	62	297.553	Unchanged	0.169132	FALSE	chorismate--pyruvate lyase	H	COG3161	BCAL2441
																															ENA|LAUA01000014|LAUA01000014.1	WQ49_RS14785	-2.05687	0.000951651	84	402.756	Unchanged	0.168962	FALSE	mannose-1-phosphate guanylyltransferase/mannose-6-phosphate isomerase	M	COG0836	BCAM1340
																															ENA|LAUA01000004|LAUA01000004.1	WQ49_RS12255	-2.05641	0.0717843	42	201.522	Unchanged	0.168871	FALSE	infA	J	COG0361	BCAL0255	E
																															ENA|LAUA01000002|LAUA01000002.1	WQ49_RS06435	-2.05547	5.97302e-05	174	833.055	Unchanged	0.168683	FALSE	hypothetical protein	-	-	BCAM2156
																															ENA|LAUA01000001|LAUA01000001.1	WQ49_RS00695	-2.05424	0.00269038	83	397.256	Unchanged	0.168436	FALSE	D-aminoacyl-tRNA deacylase	J	COG1490	BCAL3343
																															ENA|LAUA01000014|LAUA01000014.1	WQ49_RS16170	-2.05359	0.457121	10	48.189	Unchanged	0.168306	FALSE	hypothetical protein	-	-	BCAM1061
																															ENA|LAUA01000002|LAUA01000002.1	WQ49_RS05845	-2.05185	0.00210762	97	463.432	Unchanged	0.16796	FALSE	AraC family transcriptional regulator	K	COG2207	BCAM2036
																															ENA|LAUA01000002|LAUA01000002.1	WQ49_RS05965	-2.0517	4.04559e-05	174	830.908	Unchanged	0.167929	FALSE	manganese transporter	P	COG1914	BCAM2060
																															ENA|LAUA01000016|LAUA01000016.1	WQ49_RS17780	-2.05062	0.0223836	47	224.546	Unchanged	0.167714	FALSE	nitrilotriacetate monooxygenase	R	COG1853	BCAM0733
																															ENA|LAUA01000003|LAUA01000003.1	WQ49_RS11185	-2.05028	0.00785928	75	358.027	Unchanged	0.167648	FALSE	aldolase	G	COG2301	BCAS0023
																															ENA|LAUA01000017|LAUA01000017.1	WQ49_RS23665	-2.05023	0.0393601	43	205.427	Unchanged	0.167637	FALSE	molecular chaperone DnaK	T	COG1734	BCAL0502
																															ENA|LAUA01000014|LAUA01000014.1	WQ49_RS16245	-2.0482	0.00206907	73	347.978	Unchanged	0.167236	FALSE	hypothetical protein	-	-	BCAM1041
																															ENA|LAUA01000017|LAUA01000017.1	WQ49_RS30175	-2.04774	0.124744	28	133.67	Unchanged	0.167145	FALSE	rpmE2	J	COG0254	BCAL1905	E
																															ENA|LAUA01000002|LAUA01000002.1	WQ49_RS02775	-2.04665	0.0077564	80	380.902	Unchanged	0.166929	FALSE	Crp/Fnr family transcriptional regulator	T	COG0664	BCAM1422
																															ENA|LAUA01000002|LAUA01000002.1	WQ49_RS05950	-2.04478	3.61143e-06	233	1107.19	Unchanged	0.16656	FALSE	type III secretion protein	U	COG4789	BCAM2057
																															ENA|LAUA01000002|LAUA01000002.1	WQ49_RS05555	-2.04468	0.000133942	158	750.876	Unchanged	0.166541	FALSE	phenylacetaldehyde dehydrogenase	C	COG1012	BCAM1979
																															ENA|LAUA01000017|LAUA01000017.1	WQ49_RS23945	-2.04448	0.000258264	130	617.772	Unchanged	0.166501	FALSE	cca	J	COG0617	BCAL0558	E
																															ENA|LAUA01000003|LAUA01000003.1	WQ49_RS09090	-2.04363	0.00250814	100	475.035	Unchanged	0.166335	FALSE	ABC transporter ATP-binding protein	G	COG1129	BCAS0440
																															ENA|LAUA01000017|LAUA01000017.1	WQ49_RS25430	-2.04306	0.00155933	101	479.584	Unchanged	0.166222	FALSE	alpha/beta hydrolase	I	COG0657	BCAL0859
																															ENA|LAUA01000017|LAUA01000017.1	WQ49_RS24355	-2.04241	0.00923266	67	318.141	Unchanged	0.166095	FALSE	glutathione S-transferase	O	COG0625	BCAL0639
																															ENA|LAUA01000002|LAUA01000002.1	WQ49_RS03080	-2.0423	0.00257825	98	465.099	Unchanged	0.166074	FALSE	ornithine cyclodeaminase	E	COG2423	BCAM1485
																															ENA|LAUA01000002|LAUA01000002.1	WQ49_RS07140	-2.0373	0.00223732	98	463.502	Unchanged	0.165096	FALSE	hypothetical protein	S	COG3246	BCAM2294
																															ENA|LAUA01000002|LAUA01000002.1	WQ49_RS05590	-2.03664	0.000366843	140	661.668	Unchanged	0.164968	FALSE	MFS transporter	-	-	BCAM1986
																															ENA|LAUA01000016|LAUA01000016.1	WQ49_RS19240	-2.03491	0.000300765	109	514.636	Unchanged	0.164632	FALSE	MFS transporter	G	COG2814	BCAM0441
																															ENA|LAUA01000017|LAUA01000017.1	WQ49_RS30715	-2.03289	0.0352098	46	217.114	Unchanged	0.16424	FALSE	hypothetical protein	-	-	BCAL1799
																															ENA|LAUA01000007|LAUA01000007.1	WQ49_RS13110	-2.03203	1.08054e-11	438	2062.68	Unchanged	0.164075	FALSE	heavy metal resistance membrane ATPase	P	COG2217	BCAL0055
																															ENA|LAUA01000017|LAUA01000017.1	WQ49_RS34185	-2.0318	0.0360681	46	216.938	Unchanged	0.16403	FALSE	hypothetical protein	-	-	BCAL1086
																															ENA|LAUA01000014|LAUA01000014.1	WQ49_RS15500	-2.02917	0.0345048	42	197.744	Unchanged	0.163524	FALSE	chemotaxis protein	NT	COG0840	BCAM1196
																															ENA|LAUA01000003|LAUA01000003.1	WQ49_RS09290	-2.02827	0.000928416	125	587.405	Unchanged	0.16335	FALSE	D-amino acid oxidase	E	COG0665	BCAS0395
																															ENA|LAUA01000001|LAUA01000001.1	WQ49_RS00930	-2.02793	0.000141136	127	596.653	Unchanged	0.163286	FALSE	hypothetical protein	R	COG0325	BCAL3291
																															ENA|LAUA01000002|LAUA01000002.1	WQ49_RS07335	-2.02425	0.00083352	129	604.489	Unchanged	0.162582	FALSE	aldehyde dismutase	ER	COG1063	BCAM2333
																															ENA|LAUA01000017|LAUA01000017.1	WQ49_RS26880	-2.02415	0.000622482	117	548.265	Unchanged	0.162563	FALSE	iron chelate uptake ABC transporter FeCT family,permease	P	COG0609	BCAL2665
																															ENA|LAUA01000017|LAUA01000017.1	WQ49_RS33110	-2.02281	0.00122523	108	505.663	Unchanged	0.162307	FALSE	alcohol dehydrogenase	CR	COG0604	BCAL1329
																															ENA|LAUA01000017|LAUA01000017.1	WQ49_RS28410	-2.02248	0.00291525	86	402.642	Unchanged	0.162245	FALSE	peptidase C26	R	COG2071	BCAL2239
																															ENA|LAUA01000014|LAUA01000014.1	WQ49_RS14920	-2.02177	0.0220082	47	220.118	Unchanged	0.16211	FALSE	ATPase AAA	R	COG0714	BCAM1313
																															ENA|LAUA01000016|LAUA01000016.1	WQ49_RS20435	-2.02026	0.0010425	90	420.689	Unchanged	0.161823	FALSE	LysR family transcriptional regulator	K	COG0583	BCAM0197
																															ENA|LAUA01000002|LAUA01000002.1	WQ49_RS03795	-2.01801	0.00223504	104	485.327	Unchanged	0.161397	FALSE	hypothetical protein	R	COG4447	BCAM1622
																															ENA|LAUA01000002|LAUA01000002.1	WQ49_RS03180	-2.01762	0.0578563	44	205.489	Unchanged	0.161325	FALSE	transporter	R	COG2823	BCAM1506
																															ENA|LAUA01000017|LAUA01000017.1	WQ49_RS32975	-2.01714	0.00318221	91	424.438	Unchanged	0.161234	FALSE	hypothetical protein	-	-	BCAL1356
																															ENA|LAUA01000002|LAUA01000002.1	WQ49_RS04040	-2.01692	2.82906e-05	191	890.317	Unchanged	0.161192	FALSE	deoxyuridine 5`-triphosphate nucleotidohydrolase	T	COG2199	BCAM1670
																															ENA|LAUA01000017|LAUA01000017.1	WQ49_RS32650	-2.01442	0.019285	58	270.147	Unchanged	0.160721	FALSE	ADP-ribose pyrophosphatase	L	COG2816	BCAL1419
																															ENA|LAUA01000003|LAUA01000003.1	WQ49_RS10440	-2.01054	0.00612958	87	403.945	Unchanged	0.159994	FALSE	LysR family transcriptional regulator	K	COG0583	BCAS0169
																															ENA|LAUA01000007|LAUA01000007.1	WQ49_RS13260	-2.00783	2.13384e-12	489	2264.46	Unchanged	0.159489	FALSE	hypothetical protein	-	-	BCAL0083
																															ENA|LAUA01000017|LAUA01000017.1	WQ49_RS33395	-2.00599	6.72129e-09	352	1628.07	Unchanged	0.159148	FALSE	carB	EF	COG0458	BCAL1262
																															ENA|LAUA01000007|LAUA01000007.1	WQ49_RS13235	-2.00569	3.14396e-10	365	1687.85	Unchanged	0.159093	FALSE	ATP-dependent DNA helicase Rep	L	COG0210	BCAL0079
																															ENA|LAUA01000007|LAUA01000007.1	WQ49_RS13505	-2.00554	1.65466e-09	343	1585.95	Unchanged	0.159064	FALSE	chemotaxis protein	NT	COG0840	BCAL0131
																															ENA|LAUA01000003|LAUA01000003.1	WQ49_RS10455	-2.00492	0.0058047	87	402.375	Unchanged	0.158949	FALSE	LysR family transcriptional regulator	K	COG0583	BCAS0166
																															ENA|LAUA01000005|LAUA01000005.1	WQ49_RS12475	-2.00364	0.0802889	48	221.983	Unchanged	0.158713	FALSE	hypothetical protein	-	-	BCAL0932
																															ENA|LAUA01000002|LAUA01000002.1	WQ49_RS04025	-2.00351	0.00516715	95	438.906	Unchanged	0.15869	FALSE	sulfite exporter TauE/SafE	-	-	BCAM1667
																															ENA|LAUA01000017|LAUA01000017.1	WQ49_RS34065	-2.00276	0.000487192	131	604.774	Unchanged	0.15855	FALSE	MFS transporter	G	COG2814	BCAL1111
																															ENA|LAUA01000017|LAUA01000017.1	WQ49_RS26335	-2.00223	0.00191414	104	480.037	Unchanged	0.158452	FALSE	tyrosine recombinase XerD	L	COG4974	BCAL2773
																															ENA|LAUA01000007|LAUA01000007.1	WQ49_RS13330	-2.00174	0.000259097	128	590.533	Unchanged	0.158362	FALSE	caudovirales tail fiber assembly protein	-	-	BCAL0096
																															ENA|LAUA01000009|LAUA01000009.1	WQ49_RS14255	-2.00143	0.0416555	70	323.06	Unchanged	0.158305	FALSE	hypothetical protein	-	-	pBCA037a
																															ENA|LAUA01000001|LAUA01000001.1	WQ49_RS01735	-2.00065	3.81643e-07	246	1133.73	Unchanged	0.158162	FALSE	ABC transporter	GM	COG1134	BCAL3130
																															ENA|LAUA01000003|LAUA01000003.1	WQ49_RS08535	-2.00052	0.107321	34	156.993	Unchanged	0.158139	FALSE	hypothetical protein	-	-	BCAS0679
																															ENA|LAUA01000014|LAUA01000014.1	WQ49_RS14895	-1.99898	0.000150505	123	566.39	Unchanged	0.157855	FALSE	ABC transporter permease	V	COG2274	BCAM1317
																															ENA|LAUA01000017|LAUA01000017.1	WQ49_RS25765	-1.99833	5.97671e-05	165	759.331	Unchanged	0.157735	FALSE	glycerol-3-phosphate dehydrogenase	C	COG0578	BCAL0926
																															ENA|LAUA01000017|LAUA01000017.1	WQ49_RS32225	-1.99636	0.00108993	112	514.832	Unchanged	0.157376	FALSE	SMC-Scp complex subunit ScpB	K	COG1386	BCAL1503
																															ENA|LAUA01000017|LAUA01000017.1	WQ49_RS30295	-1.99615	0.00041615	124	569.865	Unchanged	0.157337	FALSE	pyrrolo-quinoline quinone	S	COG1520	BCAL1881
																															ENA|LAUA01000017|LAUA01000017.1	WQ49_RS30750	-1.99602	0.0902883	32	147.325	Unchanged	0.157313	FALSE	hypothetical protein	S	COG2350	BCAL1792
																															ENA|LAUA01000017|LAUA01000017.1	WQ49_RS32485	-1.99571	2.21928e-05	182	836.01	Unchanged	0.157257	FALSE	signal transduction protein	NT	COG0840	BCAL1452
																															ENA|LAUA01000003|LAUA01000003.1	WQ49_RS10605	-1.99385	0.000740508	132	605.647	Unchanged	0.156917	FALSE	putrescine importer PuuP	E	COG0531	BCAS0136
																															ENA|LAUA01000016|LAUA01000016.1	WQ49_RS18295	-1.99357	2.10893e-07	228	1045.63	Unchanged	0.156867	FALSE	alpha/beta hydrolase	P	COG2072	BCAM0629
																															ENA|LAUA01000016|LAUA01000016.1	WQ49_RS22985	-1.99354	8.7269e-06	178	816.399	Unchanged	0.156862	FALSE	sensor histidine kinase	T	COG4191	BCAM2533
																															ENA|LAUA01000016|LAUA01000016.1	WQ49_RS19335	-1.9933	0.00594253	72	330.404	Unchanged	0.156817	FALSE	LuxR family transcriptional regulator	TK	COG2197	BCAM0422
																															ENA|LAUA01000002|LAUA01000002.1	WQ49_RS04570	-1.98882	0.00268063	101	461.871	Unchanged	0.156005	FALSE	cytochrome C550	EP	COG1173	BCAM1772
																															ENA|LAUA01000017|LAUA01000017.1	WQ49_RS24125	-1.98837	0.00381546	91	416.046	Unchanged	0.155924	FALSE	ABC transporter permease	E	COG1177	BCAL0595
																															ENA|LAUA01000002|LAUA01000002.1	WQ49_RS04580	-1.98764	0.00834105	85	388.467	Unchanged	0.155793	FALSE	ABC transporter	EP	COG1124	BCAM1774
																															ENA|LAUA01000002|LAUA01000002.1	WQ49_RS06830	-1.98695	0.000255644	158	721.423	Unchanged	0.155669	FALSE	salicylate biosynthesis isochorismate synthase	HQ	COG1169	BCAM2235
																															ENA|LAUA01000017|LAUA01000017.1	WQ49_RS26955	-1.98435	0.215204	21	96.037	Unchanged	0.155201	FALSE	hypothetical protein	-	-	BCAL2649
																															ENA|LAUA01000017|LAUA01000017.1	WQ49_RS33085	-1.98406	0.00155277	107	487.707	Unchanged	0.155149	FALSE	NADPH:quinone oxidoreductase	CR	COG0604	BCAL1334
																															ENA|LAUA01000016|LAUA01000016.1	WQ49_RS17265	-1.98385	0.0247408	49	223.506	Unchanged	0.155112	FALSE	thioesterase	-	-	BCAM0841
																															ENA|LAUA01000002|LAUA01000002.1	WQ49_RS04085	-1.98321	0.000588357	141	642.16	Unchanged	0.154998	FALSE	virulence protein	U	COG3946	BCAM1678
																															ENA|LAUA01000001|LAUA01000001.1	WQ49_RS01950	-1.9831	0.00208545	99	450.943	Unchanged	0.154978	FALSE	5-hydroxyisourate hydrolase	R	COG2351	BCAL3086
																															ENA|LAUA01000017|LAUA01000017.1	WQ49_RS32835	-1.9798	0.0140885	70	318.231	Unchanged	0.154389	FALSE	acyltransferase	I	COG0204	BCAL1384
																															ENA|LAUA01000016|LAUA01000016.1	WQ49_RS19100	-1.97893	0.00075695	99	449.659	Unchanged	0.154234	FALSE	alcohol dehydrogenase	C	COG1454	BCAM0470
																															ENA|LAUA01000003|LAUA01000003.1	WQ49_RS08950	-1.97848	0.241068	20	91.1035	Unchanged	0.154153	FALSE	hypothetical protein	-	-	QU43_RS71645
																															ENA|LAUA01000017|LAUA01000017.1	WQ49_RS30100	-1.97818	0.0244774	57	258.899	Unchanged	0.154101	FALSE	Rrf2 family transcriptional regulator	K	COG1959	BCAL1920
																															ENA|LAUA01000017|LAUA01000017.1	WQ49_RS34585	-1.97773	0.000308779	136	617.055	Unchanged	0.154021	FALSE	ribonuclease III	K	COG0571	BCAL2865
																															ENA|LAUA01000016|LAUA01000016.1	WQ49_RS20740	-1.97726	0.00540877	72	326.741	Unchanged	0.153937	FALSE	short-chain dehydrogenase	IQR	COG1028	BCAM0140
																															ENA|LAUA01000002|LAUA01000002.1	WQ49_RS06235	-1.97375	0.0271033	63	285.238	Unchanged	0.153316	FALSE	EthD protein	-	-	BCAM2116
																															ENA|LAUA01000017|LAUA01000017.1	WQ49_RS31240	-1.97344	0.000155933	151	683.019	Unchanged	0.153262	FALSE	L-ornithine 5-monooxygenase	Q	COG3486	BCAL1699
																															ENA|LAUA01000003|LAUA01000003.1	WQ49_RS08910	-1.97239	0.0246649	66	298.533	Unchanged	0.153077	FALSE	TetR family transcriptional regulator	K	COG1309	BCAS0606
																															ENA|LAUA01000016|LAUA01000016.1	WQ49_RS16515	-1.97224	6.71097e-06	199	899.296	Unchanged	0.15305	FALSE	hypothetical protein	-	-	BCAM0988
																															ENA|LAUA01000017|LAUA01000017.1	WQ49_RS31860	-1.97198	0.0154862	67	302.964	Unchanged	0.153004	FALSE	hypothetical protein	R	COG5003	BCAL1573
																															ENA|LAUA01000016|LAUA01000016.1	WQ49_RS18820	-1.97187	0.0116018	67	302.94	Unchanged	0.152985	FALSE	3-oxoacyl-ACP reductase	IQR	COG1028	BCAM0528
																															ENA|LAUA01000016|LAUA01000016.1	WQ49_RS17775	-1.97018	0.00020831	139	627.36	Unchanged	0.152689	FALSE	4-hydroxyphenylacetate 3-monooxygenase	Q	COG2368	BCAM0734
																															ENA|LAUA01000016|LAUA01000016.1	WQ49_RS22605	-1.96771	0.0203075	48	216.509	Unchanged	0.152256	FALSE	hypothetical protein	-	-	BCAM2609
																															ENA|LAUA01000017|LAUA01000017.1	WQ49_RS32275	-1.96713	0.000440803	135	608.038	Unchanged	0.152154	FALSE	hypothetical protein	M	COG3317	BCAL1493
																															ENA|LAUA01000002|LAUA01000002.1	WQ49_RS05745	-1.96622	0.00267386	113	508.69	Unchanged	0.151997	FALSE	sugar ABC transporter permease	G	COG1172	BCAM2016
																															ENA|LAUA01000002|LAUA01000002.1	WQ49_RS03630	-1.96591	0.0339788	58	261.211	Unchanged	0.151942	FALSE	hypothetical protein	S	COG2606	BCAM1589
																															ENA|LAUA01000017|LAUA01000017.1	WQ49_RS30855	-1.96546	0.0220741	60	270.123	Unchanged	0.151863	FALSE	aromatic-ring-hydroxylating dioxygenase subunit beta	Q	COG5517	BCAL1773
																															ENA|LAUA01000003|LAUA01000003.1	WQ49_RS09870	-1.96086	0.00368641	110	493.354	Unchanged	0.151066	FALSE	tartrate dehydrogenase	CE	COG0473	BCAS0278
																															ENA|LAUA01000017|LAUA01000017.1	WQ49_RS26565	-1.96039	0.0389999	49	219.893	Unchanged	0.150984	FALSE	deoxyuridine 5'-triphosphate nucleotidohydrolase	F	COG0756	BCAL2727
																															ENA|LAUA01000017|LAUA01000017.1	WQ49_RS24165	-1.9601	5.96115e-05	165	739.461	Unchanged	0.150934	FALSE	gamma-glutamyl-gamma-aminobutyraldehyde dehydrogenase	C	COG1012	BCAL0603
																															ENA|LAUA01000017|LAUA01000017.1	WQ49_RS30275	-1.95949	0.00165593	113	506.332	Unchanged	0.150829	FALSE	XRE family transcriptional regulator	S	COG1426	BCAL1885
																															ENA|LAUA01000002|LAUA01000002.1	WQ49_RS02790	-1.95651	0.0541138	49	219.311	Unchanged	0.150315	FALSE	membrane protein	S	COG1238	BCAM1425
																															ENA|LAUA01000016|LAUA01000016.1	WQ49_RS18620	-1.95648	0.0020686	88	393.566	Unchanged	0.150311	FALSE	LysR family transcriptional regulator	K	COG0583	BCAM0566
																															ENA|LAUA01000016|LAUA01000016.1	WQ49_RS20800	-1.95633	0.006581	75	335.445	Unchanged	0.150284	FALSE	TetR family transcriptional regulator	K	COG1309	BCAM0129
																															ENA|LAUA01000017|LAUA01000017.1	WQ49_RS29095	-1.95625	7.17923e-05	172	768.768	Unchanged	0.150272	FALSE	RNA helicase	LKJ	COG0513	BCAL2117
																															ENA|LAUA01000002|LAUA01000002.1	WQ49_RS04530	-1.953	0.000502168	147	655.604	Unchanged	0.149715	FALSE	manganese transporter	P	COG1914	BCAM1764
																															ENA|LAUA01000002|LAUA01000002.1	WQ49_RS04855	-1.95115	0.0571695	48	214.033	Unchanged	0.1494	FALSE	universal stress protein A	T	COG0589	BCAM1829
																															ENA|LAUA01000016|LAUA01000016.1	WQ49_RS18950	-1.94904	0.0447634	45	200.376	Unchanged	0.149041	FALSE	hypothetical protein	-	-	BCAM0500
																															ENA|LAUA01000003|LAUA01000003.1	WQ49_RS11340	-1.94805	0.00794999	87	386.824	Unchanged	0.148873	FALSE	LysR family transcriptional regulator	K	COG0583	BCAS0767
																															ENA|LAUA01000016|LAUA01000016.1	WQ49_RS21835	-1.94773	0.00393585	78	346.765	Unchanged	0.148819	FALSE	hypothetical protein	-	-	BCAM2762
																															ENA|LAUA01000017|LAUA01000017.1	WQ49_RS33545	-1.94765	0.0972392	34	151.351	Unchanged	0.148805	FALSE	hypothetical protein	S	COG3809	BCAL1232
																															ENA|LAUA01000001|LAUA01000001.1	WQ49_RS00205	-1.94695	0.0320361	52	231.176	Unchanged	0.148687	FALSE	rpmA	J	COG0211	BCAL3441	E
																															ENA|LAUA01000017|LAUA01000017.1	WQ49_RS29600	-1.9463	6.18903e-09	389	1726.24	Unchanged	0.148576	FALSE	transcription-repair coupling factor	LK	COG1197	BCAL2017
																															ENA|LAUA01000016|LAUA01000016.1	WQ49_RS18750	-1.94561	0.185169	22	97.9175	Unchanged	0.14846	FALSE	restriction-modification system control element Bcll	K	COG1813	BCAM0541
																															ENA|LAUA01000003|LAUA01000003.1	WQ49_RS09900	-1.9455	1.76106e-07	366	1623.29	Unchanged	0.148442	FALSE	urea carboxylase	I	COG4770	BCAS0272
																															ENA|LAUA01000002|LAUA01000002.1	WQ49_RS05765	-1.94308	0.00452312	108	478.45	Unchanged	0.148034	FALSE	2-dehydropantoate 2-reductase	H	COG1893	BCAM2020
																															ENA|LAUA01000017|LAUA01000017.1	WQ49_RS28845	-1.94284	0.00595376	91	403.134	Unchanged	0.147994	FALSE	inositol monophosphatase	G	COG0483	BCAL2157
																															ENA|LAUA01000014|LAUA01000014.1	WQ49_RS15770	-1.94234	0.0577994	39	172.911	Unchanged	0.14791	FALSE	N-carbamoylsarcosine amidase	Q	COG1335	BCAM1141
																															ENA|LAUA01000002|LAUA01000002.1	WQ49_RS05730	-1.94057	0.0111225	87	384.82	Unchanged	0.147614	FALSE	short-chain dehydrogenase	IQR	COG1028	BCAM2013
																															ENA|LAUA01000016|LAUA01000016.1	WQ49_RS20940	-1.9338	0.00223973	94	413.81	Unchanged	0.146485	FALSE	amidohydrolase	R	COG3618	BCAM0101
																															ENA|LAUA01000017|LAUA01000017.1	WQ49_RS33475	-1.9329	0.00241747	106	466.292	Unchanged	0.146337	FALSE	ACP S-malonyltransferase	I	COG0331	BCAL1246
																															ENA|LAUA01000003|LAUA01000003.1	WQ49_RS10255	-1.93265	0.00382738	107	470.612	Unchanged	0.146295	FALSE	taurine catabolism dioxygenase TauD/TfdA family	Q	COG2175	BCAS0205
																															ENA|LAUA01000001|LAUA01000001.1	WQ49_RS01590	-1.93246	0.000271957	144	633.151	Unchanged	0.146264	FALSE	DSBA oxidoreductase	Q	COG2761	BCAL3159
																															ENA|LAUA01000017|LAUA01000017.1	WQ49_RS27705	-1.93228	0.092961	37	162.913	Unchanged	0.146234	FALSE	membrane protein	P	COG2076	BCAL2376
																															ENA|LAUA01000017|LAUA01000017.1	WQ49_RS25505	-1.92883	0.00130457	118	517.603	Unchanged	0.145665	FALSE	membrane protein	S	COG4395	BCAL0874
																															ENA|LAUA01000003|LAUA01000003.1	WQ49_RS09000	-1.92648	0.00184212	131	573.62	Unchanged	0.145279	FALSE	histidine kinase	T	COG0642	BCAS0589
																															ENA|LAUA01000016|LAUA01000016.1	WQ49_RS18790	-1.92494	0.000252473	134	586.145	Unchanged	0.145027	FALSE	membrane protein	-	-	BCAM0533
																															ENA|LAUA01000002|LAUA01000002.1	WQ49_RS02835	-1.92366	0.00369449	110	480.793	Unchanged	0.144818	FALSE	AraC family transcriptional regulator	K	COG4977	BCAM1434
																															ENA|LAUA01000003|LAUA01000003.1	WQ49_RS09545	-1.91939	0.000804437	143	623.074	Unchanged	0.144125	FALSE	N5,N10-methylene tetrahydromethanopterin reductase	C	COG2141	BCAS0344
																															ENA|LAUA01000017|LAUA01000017.1	WQ49_RS30825	-1.91889	4.63241e-08	363	1580.6	Unchanged	0.144044	FALSE	multidrug efflux RND transporter permease subunit	V	COG0841	BCAL1778
																															ENA|LAUA01000017|LAUA01000017.1	WQ49_RS30830	-1.91718	3.54567e-07	311	1352.62	Unchanged	0.143768	FALSE	TonB-dependent receptor	P	COG1629	BCAL1777
																															ENA|LAUA01000002|LAUA01000002.1	WQ49_RS06255	-1.91674	0.00451779	109	474.132	Unchanged	0.143696	FALSE	MBL fold metallo-hydrolase	R	COG0491	BCAM2120
																															ENA|LAUA01000016|LAUA01000016.1	WQ49_RS20805	-1.91541	0.000172431	144	625.72	Unchanged	0.143482	FALSE	FAD dependent oxidoreductase	E	COG0665	BCAM0128
																															ENA|LAUA01000001|LAUA01000001.1	WQ49_RS00315	-1.9125	0.00529258	90	390.413	Unchanged	0.143015	FALSE	3-dehydroquinate dehydratase	E	COG0757	BCAL3419
																															ENA|LAUA01000016|LAUA01000016.1	WQ49_RS17835	-1.91182	0.0107941	65	281.926	Unchanged	0.142905	FALSE	O-methyltransferase	R	COG4122	BCAM0722
																															ENA|LAUA01000016|LAUA01000016.1	WQ49_RS19105	-1.90996	0.000224525	144	623.346	Unchanged	0.142609	FALSE	betaine-aldehyde dehydrogenase	C	COG1012	BCAM0469
																															ENA|LAUA01000002|LAUA01000002.1	WQ49_RS04130	-1.90862	0.0878669	44	190.522	Unchanged	0.142394	FALSE	hypothetical protein	-	-
																															ENA|LAUA01000002|LAUA01000002.1	WQ49_RS06450	-1.90833	0.0880042	41	177.517	Unchanged	0.142348	FALSE	hypothetical protein	S	COG3111	BCAM2159
																															ENA|LAUA01000002|LAUA01000002.1	WQ49_RS06365	-1.90823	0.000112598	186	804.082	Unchanged	0.142332	FALSE	RND transporter	MU	COG1538	BCAM2142
																															ENA|LAUA01000002|LAUA01000002.1	WQ49_RS07030	-1.90639	0.000313695	161	695.182	Unchanged	0.14204	FALSE	amidohydrolase	FR	COG0402	BCAM2272
																															ENA|LAUA01000009|LAUA01000009.1	WQ49_RS14330	-1.90548	0.00117025	196	845.715	Unchanged	0.141896	FALSE	hypothetical protein	S	COG4422	pBCA022
																															ENA|LAUA01000002|LAUA01000002.1	WQ49_RS04220	-1.90439	0.00254827	124	534.759	Unchanged	0.141723	FALSE	(R,R)-butanediol dehydrogenase	ER	COG1063	BCAM1704
																															ENA|LAUA01000017|LAUA01000017.1	WQ49_RS30770	-1.89664	0.0597661	51	218.95	Unchanged	0.140504	FALSE	biopolymer transporter ExbD	U	COG0848	BCAL1788
																															ENA|LAUA01000014|LAUA01000014.1	WQ49_RS15735	-1.89528	0.212133	21	90.2785	Unchanged	0.140292	FALSE	hypothetical protein	-	-	BCAM1149
																															ENA|LAUA01000002|LAUA01000002.1	WQ49_RS06510	-1.89511	0.00421734	122	522.765	Unchanged	0.140266	FALSE	rod shape-determining protein MreB	D	COG1077	BCAM2171
																															ENA|LAUA01000017|LAUA01000017.1	WQ49_RS24105	-1.89456	0.000388779	153	655.254	Unchanged	0.14018	FALSE	FAD-dependent oxidoreductase	E	COG0665	BCAL0592
																															ENA|LAUA01000017|LAUA01000017.1	WQ49_RS32755	-1.89093	0.000117212	187	798.808	Unchanged	0.139616	FALSE	sodium/hydrogen exchanger	P	COG0025	BCAL1400
																															ENA|LAUA01000016|LAUA01000016.1	WQ49_RS18630	-1.89075	1.97849e-06	232	990.798	Unchanged	0.139587	FALSE	TonB-dependent receptor	P	COG1629	BCAM0564
																															ENA|LAUA01000016|LAUA01000016.1	WQ49_RS16345	-1.8903	2.12211e-05	194	828.28	Unchanged	0.139518	FALSE	selenocysteine-specific translation elongation factor	J	COG3276	BCAM1023
																															ENA|LAUA01000007|LAUA01000007.1	WQ49_RS12960	-1.8885	1.37325e-08	373	1590.26	Unchanged	0.139241	FALSE	gidA	D	COG0445	BCAL0024
																															ENA|LAUA01000002|LAUA01000002.1	WQ49_RS05675	-1.88646	0.00433059	110	468.555	Unchanged	0.138926	FALSE	membrane protein	GER	COG0697	BCAM2004
																															ENA|LAUA01000002|LAUA01000002.1	WQ49_RS02840	-1.88531	0.00205307	136	578.761	Unchanged	0.138749	FALSE	multidrug MFS transporter	R	COG0596	BCAM1435
																															ENA|LAUA01000003|LAUA01000003.1	WQ49_RS10480	-1.88527	0.00880552	95	404.375	Unchanged	0.138744	FALSE	LysR family transcriptional regulator	K	COG0583	BCAS0161
																															ENA|LAUA01000002|LAUA01000002.1	WQ49_RS04915	-1.88492	0.0012226	149	633.88	Unchanged	0.138689	FALSE	pyridine nucleotide-disulfide oxidoreductase	C	COG1251	BCAM1842
																															ENA|LAUA01000002|LAUA01000002.1	WQ49_RS04345	-1.88418	0.00134646	139	591.064	Unchanged	0.138576	FALSE	amidohydrolase	R	COG1473	BCAM1729
																															ENA|LAUA01000002|LAUA01000002.1	WQ49_RS04195	-1.88395	0.000435626	173	735.45	Unchanged	0.138541	FALSE	DNA-binding protein	KE	COG1167	BCAM1699
																															ENA|LAUA01000017|LAUA01000017.1	WQ49_RS31410	-1.8839	4.03859e-05	207	879.864	Unchanged	0.138533	FALSE	signal transduction protein	NT	COG0840	BCAL1662
																															ENA|LAUA01000007|LAUA01000007.1	WQ49_RS12835	-1.88309	1.09779e-08	370	1571.56	Unchanged	0.138408	FALSE	FAD-dependent cmnm(5)s(2)U34 oxidoreductase	E	COG0665	BCAL3531
																															ENA|LAUA01000017|LAUA01000017.1	WQ49_RS28670	-1.88283	0.196736	25	106.474	Unchanged	0.138368	FALSE	hypothetical protein	S	COG2975	BCAL2192
																															ENA|LAUA01000016|LAUA01000016.1	WQ49_RS18720	-1.88258	0.000539245	130	552.207	Unchanged	0.138331	FALSE	hypothetical protein	-	-	BCAM0546
																															ENA|LAUA01000003|LAUA01000003.1	WQ49_RS09580	-1.88195	0.0554018	57	242.202	Unchanged	0.138234	FALSE	toxin	F	COG0563	BCAS0337
																															ENA|LAUA01000017|LAUA01000017.1	WQ49_RS33555	-1.87754	0.00417147	106	448.743	Unchanged	0.137564	FALSE	LysR family transcriptional regulator	K	COG0583	BCAL1230
																															ENA|LAUA01000007|LAUA01000007.1	WQ49_RS12705	-1.87629	0.00486167	92	389.181	Unchanged	0.137374	FALSE	flagellar motor switch protein FliN	NU	COG1886	BCAL3505
																															ENA|LAUA01000016|LAUA01000016.1	WQ49_RS21795	-1.87561	0.00497304	89	376.324	Unchanged	0.137271	FALSE	dihydrodipicolinate synthase	EM	COG0329	BCAM2771
																															ENA|LAUA01000017|LAUA01000017.1	WQ49_RS24645	-1.87286	0.0189456	74	312.358	Unchanged	0.136857	FALSE	ABC transporter	R	COG3218	BCAL0700
																															ENA|LAUA01000001|LAUA01000001.1	WQ49_RS01770	-1.8719	4.38429e-05	196	826.21	Unchanged	0.136712	FALSE	epimerase/dehydratase WbiG	MG	COG0451	BCAL3121
																															ENA|LAUA01000017|LAUA01000017.1	WQ49_RS31700	-1.87137	0.0665456	45	189.884	Unchanged	0.136632	FALSE	hypothetical protein	-	-	QU43_RS44550
																															ENA|LAUA01000003|LAUA01000003.1	WQ49_RS09565	-1.87137	0.016897	86	362.568	Unchanged	0.136632	FALSE	sulfonate ABC transporter ATP-binding protein	P	COG1116	BCAS0340
																															ENA|LAUA01000002|LAUA01000002.1	WQ49_RS03480	-1.8704	0.000653609	161	678.052	Unchanged	0.136487	FALSE	monooxygenase	C	COG2141	BCAM1562
																															ENA|LAUA01000017|LAUA01000017.1	WQ49_RS25620	-1.87028	0.00526427	98	412.807	Unchanged	0.136468	FALSE	rRNA small subunit methyltransferase A	J	COG0030	BCAL0897
																															ENA|LAUA01000002|LAUA01000002.1	WQ49_RS06625	-1.86928	0.000371893	181	761.611	Unchanged	0.136319	FALSE	methylmalonate-semialdehyde dehydrogenase	C	COG1012	BCAM2194
																															ENA|LAUA01000017|LAUA01000017.1	WQ49_RS24045	-1.8691	0.0159871	79	332.566	Unchanged	0.136291	FALSE	chromate transporter	P	COG2059	BCAL0580
																															ENA|LAUA01000017|LAUA01000017.1	WQ49_RS30120	-1.86778	0.0417219	55	231.435	Unchanged	0.136095	FALSE	MerR family transcriptional regulator	K	COG0789	BCAL1916
																															ENA|LAUA01000017|LAUA01000017.1	WQ49_RS23830	-1.86636	0.00613602	96	403.3	Unchanged	0.135883	FALSE	histidine kinase	T	COG4585	BCAL0535
																															ENA|LAUA01000017|LAUA01000017.1	WQ49_RS33100	-1.86465	3.94322e-06	277	1161.7	Unchanged	0.135629	FALSE	acylaldehyde oxidase	C	COG1529	BCAL1331
																															ENA|LAUA01000016|LAUA01000016.1	WQ49_RS19355	-1.86413	0.0977626	36	151.203	Unchanged	0.135551	FALSE	cupin	R	COG3450	BCAM0418
																															ENA|LAUA01000002|LAUA01000002.1	WQ49_RS05545	-1.86294	0.000412003	179	749.951	Unchanged	0.135375	FALSE	APC family amino acid permease	E	COG0531	BCAM1977
																															ENA|LAUA01000014|LAUA01000014.1	WQ49_RS14865	-1.86127	0.0234674	54	226.198	Unchanged	0.135128	FALSE	LysR family transcriptional regulator	K	COG0583	BCAM1324
																															ENA|LAUA01000017|LAUA01000017.1	WQ49_RS30095	-1.86101	0.027993	68	284.711	Unchanged	0.135088	FALSE	globin-like protein	R	COG2346	BCAL1921
																															ENA|LAUA01000017|LAUA01000017.1	WQ49_RS29820	-1.86053	0.000787683	141	589.788	Unchanged	0.135019	FALSE	acetyl-CoA acetyltransferase	I	COG0183	BCAL1977
																															ENA|LAUA01000017|LAUA01000017.1	WQ49_RS33670	-1.86001	0.00157829	119	497.66	Unchanged	0.134941	FALSE	alcohol dehydrogenase	CR	COG0604	BCAL1207	E
																															ENA|LAUA01000017|LAUA01000017.1	WQ49_RS30355	-1.85935	0.00888905	89	372.099	Unchanged	0.134844	FALSE	hypothetical protein	-	-	BCAL1869
																															ENA|LAUA01000014|LAUA01000014.1	WQ49_RS14955	-1.8591	0.00748033	82	342.803	Unchanged	0.134807	FALSE	amino acid permease	E	COG0531	BCAM1306
																															ENA|LAUA01000003|LAUA01000003.1	WQ49_RS09210	-1.85789	0.152129	34	142.207	Unchanged	0.134629	FALSE	hypothetical protein	-	-	BCAS0412
																															ENA|LAUA01000002|LAUA01000002.1	WQ49_RS05890	-1.85688	0.00382201	123	513.241	Unchanged	0.13448	FALSE	type III secretion protein	NU	COG1377	BCAM2045
																															ENA|LAUA01000016|LAUA01000016.1	WQ49_RS17065	-1.85634	0.0225688	60	250.456	Unchanged	0.134401	FALSE	thiamine-phosphate phosphorylase	H	COG0352	BCAM0882
																															ENA|LAUA01000003|LAUA01000003.1	WQ49_RS09205	-1.85586	0.00735499	106	442.043	Unchanged	0.134331	FALSE	NMT1/THI5-like domain protein	P	COG0715	BCAS0413
																															ENA|LAUA01000001|LAUA01000001.1	WQ49_RS00615	-1.85392	2.06237e-06	266	1107.28	Unchanged	0.134048	FALSE	glutamate dehydrogenase	E	COG0334	BCAL3359
																															ENA|LAUA01000017|LAUA01000017.1	WQ49_RS24495	-1.85378	0.0141456	81	337.39	Unchanged	0.134027	FALSE	short-chain dehydrogenase	R	COG0300	BCAL0670
																															ENA|LAUA01000017|LAUA01000017.1	WQ49_RS31075	-1.85315	0.000775633	142	590.937	Unchanged	0.133934	FALSE	MFS transporter	P	COG2807	BCAL1731
																															ENA|LAUA01000003|LAUA01000003.1	WQ49_RS10280	-1.85267	0.235066	26	108.434	Unchanged	0.133864	FALSE	hypothetical protein	-	-	QU43_RS69680
																															ENA|LAUA01000017|LAUA01000017.1	WQ49_RS27790	-1.84966	4.59971e-05	211	875.816	Unchanged	0.133426	FALSE	acetolactate synthase	EH	COG0028	BCAL2359
																															ENA|LAUA01000002|LAUA01000002.1	WQ49_RS04050	-1.84677	0.0138761	88	364.729	Unchanged	0.133009	FALSE	GntR family transcriptional regulator	K	COG2186	BCAM1671a
																															ENA|LAUA01000002|LAUA01000002.1	WQ49_RS06230	-1.84542	0.0453137	63	260.961	Unchanged	0.132814	FALSE	FMN reductase	R	COG1853	BCAM2115
																															ENA|LAUA01000017|LAUA01000017.1	WQ49_RS26885	-1.8439	0.0071836	99	409.474	Unchanged	0.132595	FALSE	ABC transporter ATP-binding protein	PH	COG1120	BCAL2664
																															ENA|LAUA01000017|LAUA01000017.1	WQ49_RS33585	-1.84256	0.000747177	154	636.172	Unchanged	0.132402	FALSE	allantoate amidohydrolase	E	COG0624	BCAL1224
																															ENA|LAUA01000001|LAUA01000001.1	WQ49_RS01780	-1.84237	2.23888e-08	392	1618.64	Unchanged	0.132375	FALSE	nucleoside-diphosphate sugar oxidoreductase	MG	COG1086	BCAL3119
																															ENA|LAUA01000016|LAUA01000016.1	WQ49_RS18815	-1.8423	0.000595664	133	549.369	Unchanged	0.132365	FALSE	multidrug MFS transporter	R	COG0596	BCAM0529
																															ENA|LAUA01000003|LAUA01000003.1	WQ49_RS09840	-1.84146	0.00331374	131	540.795	Unchanged	0.132245	FALSE	membrane protein	G	COG2814	BCAS0284
																															ENA|LAUA01000016|LAUA01000016.1	WQ49_RS20165	-1.84116	0.0034882	96	396.313	Unchanged	0.132201	FALSE	3-oxoacyl-ACP synthase	I	COG0332	BCAM0252
																															ENA|LAUA01000016|LAUA01000016.1	WQ49_RS20265	-1.84077	0.00210694	104	429.195	Unchanged	0.132146	FALSE	serine protease	-	-	BCAM0232
																															ENA|LAUA01000016|LAUA01000016.1	WQ49_RS17520	-1.84077	0.103035	34	140.53	Unchanged	0.132146	FALSE	hypothetical protein	-	-
																															ENA|LAUA01000002|LAUA01000002.1	WQ49_RS03270	-1.84025	0.00134086	150	618.663	Unchanged	0.132072	FALSE	flavin oxidoreductase	C	COG1902	BCAM1523
																															ENA|LAUA01000016|LAUA01000016.1	WQ49_RS17945	-1.839	0.00511649	94	387.497	Unchanged	0.131894	FALSE	acetoin dehydrogenase	R	COG0300	BCAM0699
																															ENA|LAUA01000016|LAUA01000016.1	WQ49_RS18510	-1.83857	0.00908493	79	325.597	Unchanged	0.131832	FALSE	phosphonomutase	G	COG2513	BCAM0587
																															ENA|LAUA01000017|LAUA01000017.1	WQ49_RS25665	-1.83625	7.11369e-05	206	847.168	Unchanged	0.131502	FALSE	apolipoprotein N-acyltransferase	M	COG0815	BCAL0906
																															ENA|LAUA01000017|LAUA01000017.1	WQ49_RS29440	-1.83546	7.02144e-05	211	867.251	Unchanged	0.13139	FALSE	oxidoreductase	C	COG1053	BCAL2049
																															ENA|LAUA01000017|LAUA01000017.1	WQ49_RS31255	-1.83425	3.96193e-18	1177	4832.15	Unchanged	0.131218	FALSE	cytochrome C551 peroxidase	Q	COG1020	BCAL1696
																															ENA|LAUA01000002|LAUA01000002.1	WQ49_RS06440	-1.83342	0.0783883	51	209.57	Unchanged	0.131101	FALSE	acetyltransferase	R	COG0456	BCAM2157
																															ENA|LAUA01000017|LAUA01000017.1	WQ49_RS33900	-1.83323	0.00130235	132	541.812	Unchanged	0.131074	FALSE	porin	M	COG3203	BCAL1154
																															ENA|LAUA01000014|LAUA01000014.1	WQ49_RS14765	-1.83246	0.0146361	68	279.139	Unchanged	0.130965	FALSE	hypothetical protein	-	-	BCAM1344
																															ENA|LAUA01000001|LAUA01000001.1	WQ49_RS02090	-1.83191	8.054e-05	195	799.543	Unchanged	0.130887	FALSE	NADP oxidoreductase	S	COG5495	BCAL3060
																															ENA|LAUA01000016|LAUA01000016.1	WQ49_RS18740	-1.83163	2.4846e-05	208	852.633	Unchanged	0.130848	FALSE	cysteine desulfurase SufS family	E	COG0520	BCAM0543
																															ENA|LAUA01000002|LAUA01000002.1	WQ49_RS07320	-1.83115	0.0132811	95	389.472	Unchanged	0.13078	FALSE	hypothetical protein	G	COG2956	BCAM2330
																															ENA|LAUA01000016|LAUA01000016.1	WQ49_RS18235	-1.82925	0.00150506	116	474.869	Unchanged	0.130512	FALSE	Glu-tRNA amidotransferase	J	COG0154	BCAM0641
																															ENA|LAUA01000017|LAUA01000017.1	WQ49_RS32615	-1.8287	0.0371237	60	245.686	Unchanged	0.130436	FALSE	hypothetical protein	S	COG4702	BCAL1426
																															ENA|LAUA01000016|LAUA01000016.1	WQ49_RS22690	-1.82591	0.00703401	85	347.255	Unchanged	0.130045	FALSE	IclR family transcriptional regulator	K	COG1414	BCAM2592
																															ENA|LAUA01000002|LAUA01000002.1	WQ49_RS03510	-1.82404	0.0052387	112	456.858	Unchanged	0.129784	FALSE	alpha/beta hydrolase	R	COG4757	BCAM1567
																															ENA|LAUA01000003|LAUA01000003.1	WQ49_RS11375	-1.82139	0.0409722	70	285.13	Unchanged	0.129416	FALSE	metal-dependent phosphohydrolase	T	COG2206	BCAS0760
																															ENA|LAUA01000003|LAUA01000003.1	WQ49_RS10740	-1.82007	0.0158648	93	378.366	Unchanged	0.129233	FALSE	ABC transporter substrate-binding protein	ET	COG0834	BCAS0110
																															ENA|LAUA01000003|LAUA01000003.1	WQ49_RS09185	-1.81773	0.0676297	56	227.584	Unchanged	0.128909	FALSE	cytochrome biogenesis protein CcdA	-	-	BCAS0417
																															ENA|LAUA01000017|LAUA01000017.1	WQ49_RS30940	-1.81585	0.00191639	141	571.805	Unchanged	0.12865	FALSE	metal-dependent phosphohydrolase	R	COG4639	BCAL1756
																															ENA|LAUA01000017|LAUA01000017.1	WQ49_RS25350	-1.81459	7.56919e-05	217	879.086	Unchanged	0.128478	FALSE	beta-hydroxyacyl-ACP dehydratase	I	COG0365	BCAL0843
																															ENA|LAUA01000016|LAUA01000016.1	WQ49_RS22340	-1.81396	0.00136742	130	526.534	Unchanged	0.128391	FALSE	MFS transporter	G	COG2814	BCAM2665
																															ENA|LAUA01000017|LAUA01000017.1	WQ49_RS33515	-1.81262	0.0712647	49	198.469	Unchanged	0.128207	FALSE	malonate transporter MadL subunit	-	-	BCAL1238
																															ENA|LAUA01000017|LAUA01000017.1	WQ49_RS30925	-1.81078	0.00222179	136	549.602	Unchanged	0.127956	FALSE	2-nitropropane dioxygenase	R	COG2070	BCAL1759
																															ENA|LAUA01000014|LAUA01000014.1	WQ49_RS15860	-1.81048	0.041783	54	218.37	Unchanged	0.127915	FALSE	taurine ABC transporter permease	P	COG0600	BCAM1124
																															ENA|LAUA01000003|LAUA01000003.1	WQ49_RS09680	-1.80898	0.0209154	87	351.268	Unchanged	0.127711	FALSE	short-chain dehydrogenase	IQR	COG1028	BCAS0316
																															ENA|LAUA01000001|LAUA01000001.1	WQ49_RS02505	-1.80789	3.64313e-06	294	1185.39	Unchanged	0.127563	FALSE	amidase	J	COG0154	BCAL2986
																															ENA|LAUA01000007|LAUA01000007.1	WQ49_RS13380	-1.80763	0.0248596	69	278.402	Unchanged	0.127528	FALSE	membrane protein	-	-	BCAL0106
																															ENA|LAUA01000017|LAUA01000017.1	WQ49_RS27040	-1.80723	0.00947886	93	375.018	Unchanged	0.127473	FALSE	S-adenosyl-L-methionine (SAM)-dependent methyltransferase PhcB	H	COG2226	BCAL2632
																															ENA|LAUA01000017|LAUA01000017.1	WQ49_RS26690	-1.80708	0.0558708	56	225.917	Unchanged	0.127453	FALSE	acetyltransferase	R	COG0456	BCAL2702
																															ENA|LAUA01000002|LAUA01000002.1	WQ49_RS02980	-1.80673	0.0151473	88	354.757	Unchanged	0.127405	FALSE	DNA-binding protein	K	COG1802	BCAM1463
																															ENA|LAUA01000002|LAUA01000002.1	WQ49_RS06705	-1.80531	0.29551	24	96.8795	Unchanged	0.127213	FALSE	hypothetical protein	-	-	QU43_RS65415
																															ENA|LAUA01000003|LAUA01000003.1	WQ49_RS10030	-1.8035	0.298299	24	96.7585	Unchanged	0.126969	FALSE	30S ribosomal protein S21	J	COG0828	BCAS0245
																															ENA|LAUA01000017|LAUA01000017.1	WQ49_RS29585	-1.80312	0.0527784	54	217.254	Unchanged	0.126917	FALSE	hypothetical protein	-	-	BCAL2020
																															ENA|LAUA01000016|LAUA01000016.1	WQ49_RS17155	-1.80124	0.0013676	126	505.863	Unchanged	0.126664	FALSE	glycosyl transferase	M	COG0438	BCAM0863
																															ENA|LAUA01000002|LAUA01000002.1	WQ49_RS03860	-1.80019	0.0126434	100	401.249	Unchanged	0.126524	FALSE	hypothetical protein	I	COG2057	BCAM1635
																															ENA|LAUA01000017|LAUA01000017.1	WQ49_RS26050	-1.79998	0.000611932	170	681.816	Unchanged	0.126495	FALSE	sensor histidine kinase	T	COG0642	BCAL2830
																															ENA|LAUA01000002|LAUA01000002.1	WQ49_RS06560	-1.7987	0.0370649	71	284.685	Unchanged	0.126324	FALSE	hypothetical protein	-	-	BCAM2181
																															ENA|LAUA01000003|LAUA01000003.1	WQ49_RS09395	-1.79836	0.00195263	149	596.949	Unchanged	0.126278	FALSE	MFS transporter	P	COG2223	BCAS0374
																															ENA|LAUA01000002|LAUA01000002.1	WQ49_RS06855	-1.79788	0.00901605	108	432.627	Unchanged	0.126215	FALSE	AraC family transcriptional regulator	K	COG2207	BCAM2240
																															ENA|LAUA01000016|LAUA01000016.1	WQ49_RS16400	-1.79752	0.0628496	47	188.411	Unchanged	0.126166	FALSE	DNA-binding protein	-	-	BCAM1012
																															ENA|LAUA01000017|LAUA01000017.1	WQ49_RS30710	-1.79698	0.0828831	45	180.329	Unchanged	0.126094	FALSE	hypothetical protein	-	-	BCAL1800
																															ENA|LAUA01000007|LAUA01000007.1	WQ49_RS13360	-1.79444	0.00847521	91	363.716	Unchanged	0.125755	FALSE	tail protein	-	-	BCAL0102
																															ENA|LAUA01000004|LAUA01000004.1	WQ49_RS11620	-1.79356	0.000476138	211	842.426	Unchanged	0.125639	FALSE	LysR family transcriptional regulator	K	COG0583	BCAL0382
																															ENA|LAUA01000016|LAUA01000016.1	WQ49_RS22465	-1.7934	0.0619389	47	187.867	Unchanged	0.125617	FALSE	hypothetical protein	-	-	BCAM2639
																															ENA|LAUA01000016|LAUA01000016.1	WQ49_RS17080	-1.79097	0.0129524	70	279.189	Unchanged	0.125296	FALSE	glutathione S-transferase	O	COG0625	BCAM0879
																															ENA|LAUA01000017|LAUA01000017.1	WQ49_RS31640	-1.78936	0.00138594	147	585.279	Unchanged	0.125083	FALSE	alkanesulfonate monooxygenase	C	COG2141	BCAL1619
																															ENA|LAUA01000002|LAUA01000002.1	WQ49_RS07340	-1.78826	0.00219491	150	596.778	Unchanged	0.124938	FALSE	hemolysin secretion protein D	V	COG1566	BCAM2334
																															ENA|LAUA01000002|LAUA01000002.1	WQ49_RS07300	-1.78793	0.00152858	161	640.365	Unchanged	0.124895	FALSE	glyA	E	COG0112	BCAM2326
																															ENA|LAUA01000017|LAUA01000017.1	WQ49_RS30235	-1.78569	0.00602852	112	444.857	Unchanged	0.124601	FALSE	peptidase	D	COG4942	BCAL1893
																															ENA|LAUA01000017|LAUA01000017.1	WQ49_RS28965	-1.78483	0.000323301	180	714.357	Unchanged	0.124488	FALSE	efflux transporter outer membrane factor lipoprotein, NodT family	MU	COG1538	BCAL2136
																															ENA|LAUA01000002|LAUA01000002.1	WQ49_RS07295	-1.78409	0.00715798	125	495.944	Unchanged	0.124392	FALSE	peptidase M19	E	COG2355	BCAM2325
																															ENA|LAUA01000016|LAUA01000016.1	WQ49_RS18360	-1.7836	0.000475915	152	602.762	Unchanged	0.124327	FALSE	sensor histidine kinase	T	COG0642	BCAM0617
																															ENA|LAUA01000002|LAUA01000002.1	WQ49_RS07025	-1.78191	0.0010709	172	681.257	Unchanged	0.124107	FALSE	purine permease	F	COG2233	BCAM2271
																															ENA|LAUA01000003|LAUA01000003.1	WQ49_RS11425	-1.78149	0.0699415	62	245.686	Unchanged	0.124052	FALSE	Fibroin heavy chain precursor	-	-	BCAS0750
																															ENA|LAUA01000003|LAUA01000003.1	WQ49_RS10465	-1.78089	0.178205	34	134.813	Unchanged	0.123975	FALSE	NAD(FAD)-dependent dehydrogenase	C	COG1034	BCAS0164
																															ENA|LAUA01000017|LAUA01000017.1	WQ49_RS31070	-1.78075	0.0402612	63	249.512	Unchanged	0.123956	FALSE	MarR family transcriptional regulator	K	COG1846	BCAL1732
																															ENA|LAUA01000003|LAUA01000003.1	WQ49_RS09715	-1.7802	0.0047732	136	538.085	Unchanged	0.123884	FALSE	pilus assembly protein	U	COG4963	BCAS0309
																															ENA|LAUA01000017|LAUA01000017.1	WQ49_RS26280	-1.77992	0.00108879	164	648.668	Unchanged	0.123848	FALSE	hypothetical protein	S	COG1801	BCAL2784
																															ENA|LAUA01000017|LAUA01000017.1	WQ49_RS23800	-1.77664	0.000855907	172	678.761	Unchanged	0.123424	FALSE	flagellar hook-length control protein FliK	-	-	BCAL0529
																															ENA|LAUA01000016|LAUA01000016.1	WQ49_RS20715	-1.776	0.0967445	35	138.298	Unchanged	0.123341	FALSE	hypothetical protein	-	-	BCAM0145
																															ENA|LAUA01000017|LAUA01000017.1	WQ49_RS31765	-1.77456	0.00355366	135	532.032	Unchanged	0.123155	FALSE	hypothetical protein	-	-	BCAL1593
																															ENA|LAUA01000017|LAUA01000017.1	WQ49_RS26190	-1.77408	0.00141657	153	602.726	Unchanged	0.123094	FALSE	serine hydrolase	V	COG1680	BCAL2802
																															ENA|LAUA01000003|LAUA01000003.1	WQ49_RS09585	-1.77304	0.118128	44	173.429	Unchanged	0.12296	FALSE	glyoxalase-like domain protein	-	-	BCAS0336
																															ENA|LAUA01000016|LAUA01000016.1	WQ49_RS19215	-1.77038	0.00030557	163	640.486	Unchanged	0.122619	FALSE	RND transporter	MU	COG1538	BCAM0446
																															ENA|LAUA01000017|LAUA01000017.1	WQ49_RS31880	-1.77013	0.0411855	71	279.094	Unchanged	0.122587	FALSE	hypothetical protein	S	COG4518	BCAL1569
																															ENA|LAUA01000016|LAUA01000016.1	WQ49_RS18560	-1.76999	3.36125e-08	396	1555.15	Unchanged	0.122568	FALSE	5-oxoprolinase	EQ	COG0145	BCAM0578
																															ENA|LAUA01000001|LAUA01000001.1	WQ49_RS02215	-1.76665	0.00067014	170	666.259	Unchanged	0.122143	FALSE	DNA mismatch repair protein MutS	S	COG2840	BCAL3036
																															ENA|LAUA01000016|LAUA01000016.1	WQ49_RS19485	-1.76652	0.0287157	62	243.137	Unchanged	0.122127	FALSE	hypothetical protein	-	-	BCAM0395
																															ENA|LAUA01000003|LAUA01000003.1	WQ49_RS10415	-1.76454	0.136603	41	160.678	Unchanged	0.121875	FALSE	hypothetical protein	-	-	BCAS0174
																															ENA|LAUA01000001|LAUA01000001.1	WQ49_RS00870	-1.76407	3.05915e-06	310	1212.47	Unchanged	0.121816	FALSE	peptidase S41	M	COG0793	BCAL3308
																															ENA|LAUA01000016|LAUA01000016.1	WQ49_RS18775	-1.76361	0.101041	38	148.843	Unchanged	0.121757	FALSE	hypothetical protein	-	-	QU43_RS57070
																															ENA|LAUA01000014|LAUA01000014.1	WQ49_RS15845	-1.76158	0.0117046	85	332.103	Unchanged	0.121502	FALSE	hypothetical protein	-	-	BCAM1127
																															ENA|LAUA01000001|LAUA01000001.1	WQ49_RS01860	-1.76154	0.000171684	192	749.759	Unchanged	0.121497	FALSE	urease accessory protein UreD	O	COG0829	BCAL3103
																															ENA|LAUA01000017|LAUA01000017.1	WQ49_RS25795	-1.7609	0.0394264	64	250.003	Unchanged	0.121415	FALSE	hypothetical protein	-	-	BCAL0932
																															ENA|LAUA01000017|LAUA01000017.1	WQ49_RS30700	-1.76038	0.00314685	133	519.034	Unchanged	0.12135	FALSE	LacI family transcriptional regulator	K	COG1609	BCAL1802
																															ENA|LAUA01000016|LAUA01000016.1	WQ49_RS19305	-1.75896	0.00805068	95	370.466	Unchanged	0.121172	FALSE	hypothetical protein	-	-	BCAM0428
																															ENA|LAUA01000002|LAUA01000002.1	WQ49_RS07110	-1.75818	0.00630077	127	494.887	Unchanged	0.121073	FALSE	short-chain dehydrogenase	IQR	COG1028	BCAM2288
																															ENA|LAUA01000014|LAUA01000014.1	WQ49_RS16205	-1.7576	0.391504	17	66.48	Unchanged	0.121001	FALSE	hypothetical protein	-	-	BCAM1053C
																															ENA|LAUA01000002|LAUA01000002.1	WQ49_RS06095	-1.75752	0.000470111	210	817.745	Unchanged	0.120991	FALSE	membrane protein	S	COG3349	BCAM2087
																															ENA|LAUA01000002|LAUA01000002.1	WQ49_RS03805	-1.75619	0.0598413	63	245.296	Unchanged	0.120824	FALSE	MaoC family dehydratase	I	COG2030	BCAM1624
																															ENA|LAUA01000003|LAUA01000003.1	WQ49_RS11030	-1.75429	0.0405494	74	287.709	Unchanged	0.120587	FALSE	lysine transporter LysE	E	COG1280	BCAS0055
																															ENA|LAUA01000014|LAUA01000014.1	WQ49_RS15685	-1.75396	0.0195755	71	275.993	Unchanged	0.120547	FALSE	LysR family transcriptional regulator	K	COG0583	BCAM1159
																															ENA|LAUA01000017|LAUA01000017.1	WQ49_RS29335	-1.75362	0.0602411	55	213.816	Unchanged	0.120504	FALSE	cyclase	I	COG2867	BCAL2070
																															ENA|LAUA01000017|LAUA01000017.1	WQ49_RS31005	-1.75345	0.00635849	119	462.224	Unchanged	0.120483	FALSE	ABC transporter permease	E	COG1177	BCAL1745
																															ENA|LAUA01000017|LAUA01000017.1	WQ49_RS24855	-1.75311	0.00475621	130	504.786	Unchanged	0.12044	FALSE	glycerol-3-phosphate dehydrogenase [NAD(P)+]	C	COG0240	BCAL0743
																															ENA|LAUA01000002|LAUA01000002.1	WQ49_RS08035	-1.7531	0.00229324	164	636.748	Unchanged	0.120439	FALSE	hypothetical protein	-	-	BCAM2463
																															ENA|LAUA01000002|LAUA01000002.1	WQ49_RS04745	-1.75188	0.0111386	113	438.451	Unchanged	0.120288	FALSE	LysR family transcriptional regulator	K	COG0583	BCAM1807
																															ENA|LAUA01000016|LAUA01000016.1	WQ49_RS22440	-1.75096	0.000339823	166	643.519	Unchanged	0.120173	FALSE	hypothetical protein	R	COG1090	BCAM2645
																															ENA|LAUA01000003|LAUA01000003.1	WQ49_RS09510	-1.75004	0.0574639	65	252.004	Unchanged	0.120059	FALSE	alkylhydroperoxidase	S	COG2128	BCAS0351	E
																															ENA|LAUA01000016|LAUA01000016.1	WQ49_RS18180	-1.74941	0.00300594	122	472.519	Unchanged	0.119982	FALSE	porin	M	COG3203	BCAM0652
																															ENA|LAUA01000003|LAUA01000003.1	WQ49_RS09610	-1.74809	0.00477582	134	518.499	Unchanged	0.119819	FALSE	arabinogalactan endo-1,4-beta-galactosidase	G	COG3867	BCAS0330
																															ENA|LAUA01000017|LAUA01000017.1	WQ49_RS25595	-1.74723	0.0124084	92	355.878	Unchanged	0.119713	FALSE	mannose-1-phosphate guanylyltransferase	MJ	COG1208	BCAL0892
																															ENA|LAUA01000002|LAUA01000002.1	WQ49_RS08015	-1.74691	0.00129619	174	672.659	Unchanged	0.119673	FALSE	permease	R	COG2252	BCAM2459
																															ENA|LAUA01000003|LAUA01000003.1	WQ49_RS09030	-1.74686	3.70247e-06	371	1433.81	Unchanged	0.119666	FALSE	acriflavin resistance protein	V	COG0841	BCAS0582
																															ENA|LAUA01000002|LAUA01000002.1	WQ49_RS04355	-1.74587	0.0388685	71	274.443	Unchanged	0.119545	FALSE	isochorismatase	Q	COG1335	BCAM1731
																															ENA|LAUA01000017|LAUA01000017.1	WQ49_RS32605	-1.7446	0.0047231	120	463.236	Unchanged	0.119389	FALSE	xylose isomerase	G	COG1082	BCAL1428
																															ENA|LAUA01000002|LAUA01000002.1	WQ49_RS04070	-1.74155	0.108507	50	192.768	Unchanged	0.119016	FALSE	hypothetical protein	-	-	BCAM1675
																															ENA|LAUA01000002|LAUA01000002.1	WQ49_RS05605	-1.74048	0.0105033	117	450.387	Unchanged	0.118885	FALSE	LysR family transcriptional regulator	K	COG0583	BCAM1990
																															ENA|LAUA01000002|LAUA01000002.1	WQ49_RS06115	-1.73992	0.0512488	71	273.301	Unchanged	0.118816	FALSE	N-acetyltransferase GCN5	R	COG0456	BCAM2091
																															ENA|LAUA01000004|LAUA01000004.1	WQ49_RS12280	-1.73923	0.0366949	88	338.536	Unchanged	0.118733	FALSE	50S ribosomal protein L18	J	COG0256	BCAL0250	E
																															ENA|LAUA01000017|LAUA01000017.1	WQ49_RS29230	-1.73907	0.0165476	96	369.225	Unchanged	0.118713	FALSE	30S ribosomal protein S2	J	COG0052	BCAL2091	E
																															ENA|LAUA01000002|LAUA01000002.1	WQ49_RS06875	-1.73842	0.00710068	130	499.693	Unchanged	0.118634	FALSE	hypothetical protein	-	-	BCAM2244
																															ENA|LAUA01000017|LAUA01000017.1	WQ49_RS30315	-1.73789	0.00074463	176	676.141	Unchanged	0.11857	FALSE	membrane protein	O	COG0330	BCAL1877
																															ENA|LAUA01000017|LAUA01000017.1	WQ49_RS25815	-1.7378	0.00594983	121	464.899	Unchanged	0.11856	FALSE	copper resistance protein CopD	-	-	BCAL0936
																															ENA|LAUA01000016|LAUA01000016.1	WQ49_RS20750	-1.73713	0.0199576	74	284.306	Unchanged	0.118478	FALSE	phosphoglycerate mutase	G	COG0406	BCAM0138
																															ENA|LAUA01000009|LAUA01000009.1	WQ49_RS14245	-1.737	0.0105831	160	614.317	Unchanged	0.118462	FALSE	hypothetical protein	-	-	QU43_RS72740
																															ENA|LAUA01000002|LAUA01000002.1	WQ49_RS06890	-1.7356	0.023153	93	356.837	Unchanged	0.118293	FALSE	livF	E	COG0410	BCAM2247
																															ENA|LAUA01000017|LAUA01000017.1	WQ49_RS32055	-1.73448	0.0187169	92	352.721	Unchanged	0.118157	FALSE	hypothetical protein	-	-	BCAL1537
																															ENA|LAUA01000016|LAUA01000016.1	WQ49_RS19340	-1.73413	0.00771067	103	394.767	Unchanged	0.118115	FALSE	LysR family transcriptional regulator	K	COG0583	BCAM0421
																															ENA|LAUA01000001|LAUA01000001.1	WQ49_RS02265	-1.73356	0.00049572	175	670.268	Unchanged	0.118046	FALSE	septum site-determining protein MinC	D	COG0850	BCAL3027
																															ENA|LAUA01000017|LAUA01000017.1	WQ49_RS24945	-1.73108	0.159354	38	145.529	Unchanged	0.117748	FALSE	hypothetical protein	S	COG2350	BCAL0761
																															ENA|LAUA01000002|LAUA01000002.1	WQ49_RS06055	-1.72952	0.000612598	187	714.211	Unchanged	0.117561	FALSE	nicotinate phosphoribosyltransferase	H	COG1488	BCAM2079
																															ENA|LAUA01000017|LAUA01000017.1	WQ49_RS31420	-1.72902	0.00379574	136	519.335	Unchanged	0.117501	FALSE	sugar-binding protein	K	COG1609	BCAL1660
																															ENA|LAUA01000016|LAUA01000016.1	WQ49_RS21500	-1.72871	0.0209398	74	282.64	Unchanged	0.117464	FALSE	hypothetical protein	-	-	BCAM2830
																															ENA|LAUA01000016|LAUA01000016.1	WQ49_RS18495	-1.72698	0.0318911	69	263.257	Unchanged	0.117257	FALSE	glutathione S-transferase	O	COG0625	BCAM0590
																															ENA|LAUA01000002|LAUA01000002.1	WQ49_RS02910	-1.7264	0.00135128	185	705.037	Unchanged	0.117188	FALSE	amino acid permease	E	COG0531	BCAM1449A
																															ENA|LAUA01000016|LAUA01000016.1	WQ49_RS18435	-1.7261	2.60343e-06	308	1173.35	Unchanged	0.117153	FALSE	molecular chaperone DnaK	O	COG0443	BCAM0602
																															ENA|LAUA01000017|LAUA01000017.1	WQ49_RS28360	-1.72582	0.00291495	136	518.169	Unchanged	0.117119	FALSE	alpha/beta hydrolase	R	COG4757	BCAL2249
																															ENA|LAUA01000017|LAUA01000017.1	WQ49_RS24870	-1.72518	0.0114596	105	399.945	Unchanged	0.117043	FALSE	competence protein ComF	R	COG1040	BCAL0746
																															ENA|LAUA01000003|LAUA01000003.1	WQ49_RS09725	-1.72429	0.0739353	63	239.928	Unchanged	0.116936	FALSE	pilus assembly protein TadG	U	COG4961	BCAS0307
																															ENA|LAUA01000002|LAUA01000002.1	WQ49_RS03545	-1.72378	0.00111989	186	707.562	Unchanged	0.116877	FALSE	alpha,alpha-trehalose-phosphate synthase	G	COG0380	BCAM1573
																															ENA|LAUA01000017|LAUA01000017.1	WQ49_RS24830	-1.72364	0.000457803	204	775.929	Unchanged	0.11686	FALSE	peptidase S41	M	COG0793	BCAL0738
																															ENA|LAUA01000017|LAUA01000017.1	WQ49_RS30155	-1.7219	0.0029055	147	558.542	Unchanged	0.116653	FALSE	acetoin dehydrogenase	R	COG0596	BCAL1909
																															ENA|LAUA01000002|LAUA01000002.1	WQ49_RS05720	-1.72104	0.228913	31	117.944	Unchanged	0.116552	FALSE	toxin-antitoxin system antitoxin component PHD family	-	-	BCAM2010
																															ENA|LAUA01000016|LAUA01000016.1	WQ49_RS17885	-1.72061	2.19767e-07	362	1373.81	Unchanged	0.116502	FALSE	cation transporter	P	COG3696	BCAM0713
																															ENA|LAUA01000002|LAUA01000002.1	WQ49_RS07345	-1.71918	0.000389516	247	936.542	Unchanged	0.116333	FALSE	RND transporter	MU	COG1538	BCAM2335
																															ENA|LAUA01000002|LAUA01000002.1	WQ49_RS05310	-1.71862	0.114785	51	193.524	Unchanged	0.116267	FALSE	MarR family transcriptional regulator	K	COG1733	BCAM1932
																															ENA|LAUA01000002|LAUA01000002.1	WQ49_RS05355	-1.71749	0.000872386	201	761.288	Unchanged	0.116134	FALSE	nitrate reductase	F	COG1457	BCAM1940
																															ENA|LAUA01000017|LAUA01000017.1	WQ49_RS24725	-1.71681	5.35032e-05	278	1052.32	Unchanged	0.116054	FALSE	3-hydroxyacyl-CoA dehydrogenase	I	COG1250	BCAL0716
																															ENA|LAUA01000003|LAUA01000003.1	WQ49_RS09930	-1.7166	0.00691368	130	492.178	Unchanged	0.11603	FALSE	esterase	Q	COG3509	BCAS0265
																															ENA|LAUA01000014|LAUA01000014.1	WQ49_RS15730	-1.7162	0.0362468	63	238.595	Unchanged	0.115983	FALSE	3-hydroxyisobutyrate dehydrogenase	I	COG2084	BCAM1150
																															ENA|LAUA01000017|LAUA01000017.1	WQ49_RS24130	-1.71569	0.00490246	131	495.644	Unchanged	0.115923	FALSE	ABC transporter permease	E	COG1176	BCAL0596
																															ENA|LAUA01000002|LAUA01000002.1	WQ49_RS06710	-1.71424	0.000152212	255	963.587	Unchanged	0.115753	FALSE	Fis family transcriptional regulator	QK	COG3284	BCAM2211
																															ENA|LAUA01000001|LAUA01000001.1	WQ49_RS00365	-1.71419	0.000254894	205	774.644	Unchanged	0.115747	FALSE	IclR family transcriptional regulator	K	COG1414	BCAL3409
																															ENA|LAUA01000002|LAUA01000002.1	WQ49_RS05485	-1.71397	0.0265946	96	362.854	Unchanged	0.115722	FALSE	haloacid dehalogenase	R	COG0546	BCAM1965
																															ENA|LAUA01000004|LAUA01000004.1	WQ49_RS12270	-1.71336	0.175508	45	170.168	Unchanged	0.11565	FALSE	50S ribosomal protein L30	J	COG1841	BCAL0252	E
																															ENA|LAUA01000014|LAUA01000014.1	WQ49_RS14810	-1.71322	0.0141693	85	321.15	Unchanged	0.115634	FALSE	glycosyl transferase	M	COG0438	BCAM1335
																															ENA|LAUA01000002|LAUA01000002.1	WQ49_RS06975	-1.7122	0.00198304	179	675.516	Unchanged	0.115515	FALSE	amidase	J	COG0154	BCAM2261
																															ENA|LAUA01000002|LAUA01000002.1	WQ49_RS04095	-1.71214	0.0742863	59	222.844	Unchanged	0.115508	FALSE	hypothetical protein	-	-	BCAM1680
																															ENA|LAUA01000017|LAUA01000017.1	WQ49_RS24070	-1.71155	0.231483	30	113.4	Unchanged	0.115439	FALSE	hypothetical protein	-	-	BCAL0585
																															ENA|LAUA01000017|LAUA01000017.1	WQ49_RS25525	-1.70984	0.106171	47	177.285	Unchanged	0.115241	FALSE	FmdB family transcriptional regulator	S	COG2331	BCAL0878
																															ENA|LAUA01000002|LAUA01000002.1	WQ49_RS02865	-1.7092	0.0100224	127	478.348	Unchanged	0.115166	FALSE	LysR family transcriptional regulator	K	COG0583	BCAM1440
																															ENA|LAUA01000002|LAUA01000002.1	WQ49_RS02665	-1.70885	0.0868186	59	222.323	Unchanged	0.115126	FALSE	alkylhydroperoxidase	S	COG2128	BCAM1400
																															ENA|LAUA01000017|LAUA01000017.1	WQ49_RS25900	-1.70843	0.00297199	141	530.765	Unchanged	0.115077	FALSE	recA	L	COG0468	BCAL0953
																															ENA|LAUA01000002|LAUA01000002.1	WQ49_RS04175	-1.70738	0.000676715	221	831.163	Unchanged	0.114955	FALSE	peptidase S1	O	COG0265	BCAM1695
																															ENA|LAUA01000016|LAUA01000016.1	WQ49_RS17565	-1.70627	0.0148604	86	323.363	Unchanged	0.114827	FALSE	flagellar motor protein MotA	N	COG1291	BCAM0777
																															ENA|LAUA01000017|LAUA01000017.1	WQ49_RS31565	-1.70613	0.214669	31	116.73	Unchanged	0.114811	FALSE	hypothetical protein	-	-	QU43_RS44690
																															ENA|LAUA01000002|LAUA01000002.1	WQ49_RS03250	-1.70611	0.00201913	174	653.87	Unchanged	0.114809	FALSE	UDP-N-acetylglucosamine 1-carboxyvinyltransferase	M	COG0766	BCAM1519
																															ENA|LAUA01000002|LAUA01000002.1	WQ49_RS06670	-1.70471	0.012049	121	454.352	Unchanged	0.114648	FALSE	hypothetical protein	R	COG3687	BCAM2203
																															ENA|LAUA01000017|LAUA01000017.1	WQ49_RS31785	-1.70413	0.142607	41	154.076	Unchanged	0.114581	FALSE	hypothetical protein	-	-	BCAL1589
																															ENA|LAUA01000003|LAUA01000003.1	WQ49_RS08730	-1.70407	0.515162	15	56.5505	Unchanged	0.114574	FALSE	D-(-)-3-hydroxybutyrate oligomer hydrolase	-	-	QU43_RS71865
																															ENA|LAUA01000017|LAUA01000017.1	WQ49_RS33660	-1.70389	0.00261045	150	562.865	Unchanged	0.114554	FALSE	12-oxophytodienoate reductase	C	COG1902	BCAL1209
																															ENA|LAUA01000017|LAUA01000017.1	WQ49_RS29475	-1.70295	0.000731464	199	746.15	Unchanged	0.114446	FALSE	NCS1 nucleoside transporter family protein	FH	COG1953	BCAL2042
																															ENA|LAUA01000016|LAUA01000016.1	WQ49_RS21845	-1.7021	2.8284e-06	307	1150.24	Unchanged	0.114348	FALSE	hypothetical protein	NU	COG3188	BCAM2760
																															ENA|LAUA01000016|LAUA01000016.1	WQ49_RS18940	-1.70049	0.00439651	117	438.062	Unchanged	0.114163	FALSE	hypothetical protein	-	-	BCAM0502
																															ENA|LAUA01000002|LAUA01000002.1	WQ49_RS04935	-1.69977	0.000564453	224	838.016	Unchanged	0.114082	FALSE	hypothetical protein	EH	COG0028	BCAM1846
																															ENA|LAUA01000016|LAUA01000016.1	WQ49_RS18205	-1.6987	0.055689	58	217.031	Unchanged	0.113959	FALSE	aromatic-ring-hydroxylating dioxygenase	Q	COG5517	BCAM0647
																															ENA|LAUA01000002|LAUA01000002.1	WQ49_RS03320	-1.69807	0.00144057	197	736.159	Unchanged	0.113888	FALSE	histidine kinase	T	COG4585	BCAM1533
																															ENA|LAUA01000007|LAUA01000007.1	WQ49_RS13545	-1.6976	0.000119713	223	833.01	Unchanged	0.113835	FALSE	hypothetical protein	-	-	QU43_RS37195
																															ENA|LAUA01000002|LAUA01000002.1	WQ49_RS04240	-1.69728	0.00670866	132	493.082	Unchanged	0.113797	FALSE	NADP-dependent aryl-alcohol dehydrogenase	C	COG0667	BCAM1708
																															ENA|LAUA01000002|LAUA01000002.1	WQ49_RS07075	-1.69712	0.00642968	139	519.162	Unchanged	0.11378	FALSE	ribose ABC transporter permease	G	COG1172	BCAM2281
																															ENA|LAUA01000014|LAUA01000014.1	WQ49_RS14980	-1.69527	0.113644	40	149.405	Unchanged	0.11357	FALSE	hypothetical protein	-	-	BCAM1301
																															ENA|LAUA01000016|LAUA01000016.1	WQ49_RS19110	-1.69341	0.00612209	117	435.901	Unchanged	0.113358	FALSE	hypothetical protein	-	-	BCAM0468
																															ENA|LAUA01000002|LAUA01000002.1	WQ49_RS03385	-1.69319	0.00144983	194	722.497	Unchanged	0.113334	FALSE	amidase	J	COG0154	BCAM1544
																															ENA|LAUA01000016|LAUA01000016.1	WQ49_RS19200	-1.69218	0.109948	44	163.972	Unchanged	0.113221	FALSE	copper resistance protein C	R	COG2372	BCAM0449
																															ENA|LAUA01000017|LAUA01000017.1	WQ49_RS33130	-1.69104	0.00411712	136	505.825	Unchanged	0.113091	FALSE	hypothetical protein	-	-	BCAL1325	E
																															ENA|LAUA01000016|LAUA01000016.1	WQ49_RS18065	-1.68903	0.00957073	98	364.064	Unchanged	0.112866	FALSE	glutamine amidotransferase	K	COG4977	BCAM0675
																															ENA|LAUA01000002|LAUA01000002.1	WQ49_RS03005	-1.68739	0.0202587	101	374.769	Unchanged	0.112682	FALSE	glnQ	E	COG1126	BCAM1469
																															ENA|LAUA01000017|LAUA01000017.1	WQ49_RS29520	-1.6845	0.00650155	122	451.747	Unchanged	0.11236	FALSE	LysR family transcriptional regulator	K	COG0583	BCAL2033
																															ENA|LAUA01000002|LAUA01000002.1	WQ49_RS03940	-1.68438	0.00176605	187	692.2	Unchanged	0.112346	FALSE	MFS transporter	G	COG2814	BCAM1651
																															ENA|LAUA01000003|LAUA01000003.1	WQ49_RS09805	-1.68207	0.0172995	113	417.719	Unchanged	0.112089	FALSE	ABC transporter substrate-binding protein	ET	COG0834	BCAS0291
																															ENA|LAUA01000017|LAUA01000017.1	WQ49_RS25725	-1.68183	0.0131954	110	406.57	Unchanged	0.112062	FALSE	AP endonuclease	G	COG4130	BCAL0918
																															ENA|LAUA01000002|LAUA01000002.1	WQ49_RS05620	-1.67766	0.00130769	197	725.835	Unchanged	0.111601	FALSE	MFS transporter	G	COG2814	BCAM1993
																															ENA|LAUA01000002|LAUA01000002.1	WQ49_RS03065	-1.67737	0.132557	48	177.023	Unchanged	0.11157	FALSE	hypothetical protein	-	-	BCAM1482
																															ENA|LAUA01000016|LAUA01000016.1	WQ49_RS19390	-1.67705	0.0144598	89	327.923	Unchanged	0.111534	FALSE	alkaline phosphatase	KG	COG1349	BCAM0412
																															ENA|LAUA01000002|LAUA01000002.1	WQ49_RS07385	-1.67626	0.000511527	233	857.592	Unchanged	0.111448	FALSE	oxygen-dependent choline dehydrogenase	E	COG2303	BCAM2343
																															ENA|LAUA01000002|LAUA01000002.1	WQ49_RS05760	-1.67581	0.010903	132	485.795	Unchanged	0.111398	FALSE	AraC family transcriptional regulator	K	COG2207	BCAM2019
																															ENA|LAUA01000016|LAUA01000016.1	WQ49_RS18645	-1.67481	0.0983673	47	173.025	Unchanged	0.111289	FALSE	biopolymer transporter protein ExbD	U	COG0848	BCAM0561
																															ENA|LAUA01000002|LAUA01000002.1	WQ49_RS04565	-1.67424	0.00685286	145	533.049	Unchanged	0.111226	FALSE	peptide ABC transporter permease	EP	COG0601	BCAM1771
																															ENA|LAUA01000016|LAUA01000016.1	WQ49_RS19505	-1.67404	0.019626	87	319.885	Unchanged	0.111204	FALSE	hypothetical protein	-	-	BCAM0391
																															ENA|LAUA01000017|LAUA01000017.1	WQ49_RS33055	-1.674	0.00406396	144	529.274	Unchanged	0.1112	FALSE	alcohol dehydrogenase	C	COG1454	BCAL1340
																															ENA|LAUA01000016|LAUA01000016.1	WQ49_RS20395	-1.67367	0.00399795	136	499.774	Unchanged	0.111163	FALSE	hypothetical protein	S	COG2327	BCAM0205
																															ENA|LAUA01000007|LAUA01000007.1	WQ49_RS13390	-1.67274	1.74234e-06	359	1317.94	Unchanged	0.111062	FALSE	hypothetical protein	S	COG4278	BCAL0108
																															ENA|LAUA01000016|LAUA01000016.1	WQ49_RS18460	-1.67182	0.000747831	168	616.508	Unchanged	0.110961	FALSE	MFS transporter	G	COG2814	BCAM0597
																															ENA|LAUA01000017|LAUA01000017.1	WQ49_RS29695	-1.67073	0.00424507	136	498.747	Unchanged	0.110842	FALSE	2-dehydropantoate 2-reductase	H	COG1893	BCAL2000
																															ENA|LAUA01000016|LAUA01000016.1	WQ49_RS18165	-1.67069	0.00375943	129	473.084	Unchanged	0.110838	FALSE	NAD/NADP octopine/nopaline dehydrogenase alpha-helical domain protein	C	COG0240	BCAM0655
																															ENA|LAUA01000002|LAUA01000002.1	WQ49_RS06580	-1.67048	0.025804	100	366.738	Unchanged	0.110815	FALSE	SAM-dependent methyltransferase	H	COG2226	BCAM2185
																															ENA|LAUA01000017|LAUA01000017.1	WQ49_RS33625	-1.67038	0.0287116	87	319.079	Unchanged	0.110804	FALSE	NAD-dependent dehydratase	MG	COG0702	BCAL1216
																															ENA|LAUA01000004|LAUA01000004.1	WQ49_RS12315	-1.66976	0.0857552	68	249.345	Unchanged	0.110736	FALSE	30S ribosomal protein S17	J	COG0186	BCAL0243
																															ENA|LAUA01000003|LAUA01000003.1	WQ49_RS10425	-1.6692	0.032382	90	329.801	Unchanged	0.110675	FALSE	oxidoreductase	R	COG4221	BCAS0172
																															ENA|LAUA01000009|LAUA01000009.1	WQ49_RS14215	-1.66911	0.0138595	168	615.367	Unchanged	0.110666	FALSE	hypothetical protein	-	-	pBCA045
																															ENA|LAUA01000016|LAUA01000016.1	WQ49_RS19260	-1.66641	0.00756782	118	431.481	Unchanged	0.110373	FALSE	sodium/hydrogen exchanger	P	COG0530	BCAM0437
																															ENA|LAUA01000002|LAUA01000002.1	WQ49_RS07260	-1.66609	0.0048647	158	577.526	Unchanged	0.110339	FALSE	oxidoreductase FAD-dependent	C	COG1018	BCAM2318
																															ENA|LAUA01000016|LAUA01000016.1	WQ49_RS22500	-1.66477	0.0384179	71	259.437	Unchanged	0.110196	FALSE	membrane protein	S	COG2860	BCAM2631
																															ENA|LAUA01000002|LAUA01000002.1	WQ49_RS06990	-1.66453	0.0158042	123	449.163	Unchanged	0.110171	FALSE	LysR family transcriptional regulator	K	COG0583	BCAM2264
																															ENA|LAUA01000002|LAUA01000002.1	WQ49_RS03170	-1.66444	0.00694811	144	525.763	Unchanged	0.11016	FALSE	Fis family transcriptional regulator	T	COG2204	BCAM1504
																															ENA|LAUA01000003|LAUA01000003.1	WQ49_RS09365	-1.66405	0.0686966	74	270.25	Unchanged	0.110119	FALSE	TetR family transcriptional regulator	-	-	BCAS0380
																															ENA|LAUA01000002|LAUA01000002.1	WQ49_RS03925	-1.66267	0.00554121	157	572.515	Unchanged	0.10997	FALSE	N5,N10-methylene tetrahydromethanopterin reductase	C	COG2141	BCAM1648
																															ENA|LAUA01000017|LAUA01000017.1	WQ49_RS32010	-1.66244	0.000172164	239	871.258	Unchanged	0.109945	FALSE	membrane protein	P	COG0659	BCAL1546
																															ENA|LAUA01000017|LAUA01000017.1	WQ49_RS30000	-1.66173	0.0290431	86	313.522	Unchanged	0.109868	FALSE	phosphate transport regulator	P	COG1392	BCAL1940
																															ENA|LAUA01000003|LAUA01000003.1	WQ49_RS09710	-1.66168	0.00332013	168	612.193	Unchanged	0.109864	FALSE	pilus assembly protein CpaF	U	COG4962	BCAS0310
																															ENA|LAUA01000003|LAUA01000003.1	WQ49_RS10075	-1.66103	0.0563163	81	295.176	Unchanged	0.109794	FALSE	membrane protein	M	COG2885	BCAS0237
																															ENA|LAUA01000002|LAUA01000002.1	WQ49_RS06650	-1.65976	0.0227851	107	389.488	Unchanged	0.109658	FALSE	membrane protein	O	COG0330	BCAM2199
																															ENA|LAUA01000002|LAUA01000002.1	WQ49_RS07660	-1.6588	0.00361658	181	658.221	Unchanged	0.109555	FALSE	HPr kinase	S	COG3395	BCAM2396
																															ENA|LAUA01000002|LAUA01000002.1	WQ49_RS07125	-1.65833	0.0116635	132	479.95	Unchanged	0.109504	FALSE	alpha/beta hydrolase	I	COG0657	BCAM2291
																															ENA|LAUA01000017|LAUA01000017.1	WQ49_RS25750	-1.65792	0.00220597	171	621.5	Unchanged	0.109461	FALSE	pyridine nucleotide-disulfide oxidoreductase	C	COG1251	BCAL0923
																															ENA|LAUA01000017|LAUA01000017.1	WQ49_RS30965	-1.6578	0.00869764	123	447.091	Unchanged	0.109448	FALSE	GntR family transcriptional regulator	K	COG0583	BCAL1753
																															ENA|LAUA01000016|LAUA01000016.1	WQ49_RS19170	-1.65744	0.00329918	129	468.757	Unchanged	0.109409	FALSE	thiamine biosynthesis protein ThiJ	K	COG4977	BCAM0456
																															ENA|LAUA01000009|LAUA01000009.1	WQ49_RS14220	-1.65743	0.000824429	322	1169.7	Unchanged	0.109408	FALSE	conjugal transfer protein TraI	-	-	pBCA044
																															ENA|LAUA01000017|LAUA01000017.1	WQ49_RS34875	-1.65632	0.00878445	129	468.401	Unchanged	0.10929	FALSE	GTPase RsgA	R	COG1162	BCAL2921
																															ENA|LAUA01000017|LAUA01000017.1	WQ49_RS31330	-1.65572	0.00627623	141	511.729	Unchanged	0.109227	FALSE	fimbrial protein	NU	COG3539	BCAL1680
																															ENA|LAUA01000017|LAUA01000017.1	WQ49_RS26740	-1.65536	0.0111294	123	446.336	Unchanged	0.109188	FALSE	LysR family transcriptional regulator	K	COG0583	BCAL2692
																															ENA|LAUA01000003|LAUA01000003.1	WQ49_RS10350	-1.65514	0.0670136	76	275.841	Unchanged	0.109165	FALSE	lysine transporter LysE	E	COG1280	BCAS0187
																															ENA|LAUA01000003|LAUA01000003.1	WQ49_RS08805	-1.65455	0.063668	71	257.601	Unchanged	0.109102	FALSE	hypothetical protein	R	COG0790	BCAS0627
																															ENA|LAUA01000017|LAUA01000017.1	WQ49_RS30910	-1.6539	0.0205432	98	355.3	Unchanged	0.109033	FALSE	hypothetical protein	R	COG3393	BCAL1762
																															ENA|LAUA01000007|LAUA01000007.1	WQ49_RS13065	-1.65373	5.47592e-06	339	1228.23	Unchanged	0.109016	FALSE	fatty-acid CoA ligase	IQ	COG0318	BCAL0046
																															ENA|LAUA01000017|LAUA01000017.1	WQ49_RS30470	-1.65332	0.012191	111	402.237	Unchanged	0.108972	FALSE	ABC transporter permease	R	COG0390	BCAL1847
																															ENA|LAUA01000003|LAUA01000003.1	WQ49_RS09095	-1.65291	0.0118089	130	470.909	Unchanged	0.108928	FALSE	sugar ABC transporter permease	G	COG1172	BCAS0439
																															ENA|LAUA01000016|LAUA01000016.1	WQ49_RS17925	-1.65272	0.0294908	75	271.752	Unchanged	0.108908	FALSE	glutathione S-transferase	O	COG0625	BCAM0703
																															ENA|LAUA01000002|LAUA01000002.1	WQ49_RS07190	-1.64983	0.0037993	161	581.895	Unchanged	0.108603	FALSE	amine dehydrogenase	S	COG3391	BCAM2304
																															ENA|LAUA01000017|LAUA01000017.1	WQ49_RS30780	-1.64769	0.00312074	165	595.475	Unchanged	0.108378	FALSE	hypothetical protein	-	-	BCAL1786
																															ENA|LAUA01000016|LAUA01000016.1	WQ49_RS23005	-1.646	0.00287655	141	508.284	Unchanged	0.108201	FALSE	methionine ABC transporter ATP-binding protein	P	COG1135	BCAM2529
																															ENA|LAUA01000002|LAUA01000002.1	WQ49_RS03565	-1.645	0.00210061	211	759.965	Unchanged	0.108097	FALSE	fumarate reductase	C	COG1053	BCAM1577
																															ENA|LAUA01000017|LAUA01000017.1	WQ49_RS24480	-1.64345	0.00161247	193	694.404	Unchanged	0.107935	FALSE	adenosylmethionine--8-amino-7-oxononanoate aminotransferase BioA	H	COG0161	BCAL0667
																															ENA|LAUA01000002|LAUA01000002.1	WQ49_RS07005	-1.64122	0.0127605	126	452.743	Unchanged	0.107703	FALSE	amidohydrolase	R	COG2159	BCAM2267
																															ENA|LAUA01000003|LAUA01000003.1	WQ49_RS08280	-1.64016	0.00543732	165	592.364	Unchanged	0.107593	FALSE	dihydropyrimidine dehydrogenase subunit A	ER	COG0493	BCAS0734
																															ENA|LAUA01000016|LAUA01000016.1	WQ49_RS19230	-1.63946	0.0283769	79	283.601	Unchanged	0.10752	FALSE	transcriptional regulator	TK	COG0745	BCAM0443
																															ENA|LAUA01000016|LAUA01000016.1	WQ49_RS16725	-1.63911	4.907e-05	253	907.472	Unchanged	0.107484	FALSE	TonB-dependent receptor	P	COG1629	BCAM0948
																															ENA|LAUA01000017|LAUA01000017.1	WQ49_RS31115	-1.63833	0.000428207	241	863.98	Unchanged	0.107404	FALSE	cobalamin biosynthesis protein	H	COG1010	BCAL1723
																															ENA|LAUA01000017|LAUA01000017.1	WQ49_RS25680	-1.63776	0.0148496	107	383.591	Unchanged	0.107345	FALSE	16S rRNA maturation RNase YbeY	R	COG0319	BCAL0909
																															ENA|LAUA01000002|LAUA01000002.1	WQ49_RS03490	-1.6371	0.0333513	101	361.921	Unchanged	0.107276	FALSE	arginine ABC transporter ATP-binding protein	-	-	QU43_RS62185
																															ENA|LAUA01000016|LAUA01000016.1	WQ49_RS17445	-1.63508	0.0123389	109	390.025	Unchanged	0.107068	FALSE	catechol 1,2-dioxygenase	Q	COG3485	BCAM0804
																															ENA|LAUA01000001|LAUA01000001.1	WQ49_RS01700	-1.63494	0.0006152	209	747.53	Unchanged	0.107054	FALSE	glycerol acyltransferase	I	COG0204	BCAL3137
																															ENA|LAUA01000017|LAUA01000017.1	WQ49_RS23970	-1.63407	0.00177653	167	597.004	Unchanged	0.106964	FALSE	flagellar basal body P-ring biosynthesis proteinFlgA	NO	COG1261	BCAL0563
																															ENA|LAUA01000002|LAUA01000002.1	WQ49_RS06980	-1.63374	9.30526e-05	317	1132.75	Unchanged	0.10693	FALSE	aldehyde oxidase	C	COG1529	BCAM2262
																															ENA|LAUA01000016|LAUA01000016.1	WQ49_RS21270	-1.63323	0.00377673	135	482.397	Unchanged	0.106878	FALSE	butanediol dehydrogenase	ER	COG1063	BCAM0035
																															ENA|LAUA01000002|LAUA01000002.1	WQ49_RS06225	-1.63213	0.00432643	167	596.205	Unchanged	0.106766	FALSE	acyl-CoA dehydrogenase	I	COG1960	BCAM2114
																															ENA|LAUA01000003|LAUA01000003.1	WQ49_RS08780	-1.63087	6.56e-07	515	1836.44	Unchanged	0.106637	FALSE	chemotaxis protein	NT	COG1352	BCAS0632
																															ENA|LAUA01000003|LAUA01000003.1	WQ49_RS09645	-1.63049	0.0164283	126	449.399	Unchanged	0.106598	FALSE	LacI family transcriptional regulator	K	COG1609	BCAS0323
																															ENA|LAUA01000017|LAUA01000017.1	WQ49_RS30695	-1.63014	0.00705848	137	488.478	Unchanged	0.106562	FALSE	4-phosphoerythronate dehydrogenase	CHR	COG1052	BCAL1803
																															ENA|LAUA01000016|LAUA01000016.1	WQ49_RS18695	-1.6295	0.0344672	82	292.354	Unchanged	0.106497	FALSE	aldolase	G	COG0235	BCAM0551
																															ENA|LAUA01000016|LAUA01000016.1	WQ49_RS18075	-1.62932	0.0104957	108	384.919	Unchanged	0.106478	FALSE	IclR family transcriptional regulator	K	COG1414	BCAM0673
																															ENA|LAUA01000016|LAUA01000016.1	WQ49_RS22005	-1.62779	0.28218	25	89.206	Unchanged	0.106323	FALSE	hypothetical protein	-	-	QU43_RS68105
																															ENA|LAUA01000003|LAUA01000003.1	WQ49_RS09165	-1.62707	0.0173166	125	444.774	Unchanged	0.106249	FALSE	ABC transporter ATP-binding protein	-	-	QU43_RS70785
																															ENA|LAUA01000009|LAUA01000009.1	WQ49_RS14135	-1.62615	0.116008	68	241.916	Unchanged	0.106156	FALSE	hypothetical protein	-	-	pBCA064
																															ENA|LAUA01000002|LAUA01000002.1	WQ49_RS07570	-1.62538	0.000250812	281	998.333	Unchanged	0.106078	FALSE	x-prolyl-dipeptidyl aminopeptidase	R	COG2936	BCAM2378
																															ENA|LAUA01000017|LAUA01000017.1	WQ49_RS32920	-1.62462	0.340937	26	92.553	Unchanged	0.106001	FALSE	hypothetical protein	-	-	QU43_RS43330
																															ENA|LAUA01000003|LAUA01000003.1	WQ49_RS09310	-1.62394	0.00972497	150	532.504	Unchanged	0.105933	FALSE	ABC transporter	-	-
																															ENA|LAUA01000002|LAUA01000002.1	WQ49_RS05445	-1.6236	0.00244553	190	674.279	Unchanged	0.105898	FALSE	nitrate ABC transporter ATP-binding protein	P	COG1116	BCAM1957
																															ENA|LAUA01000017|LAUA01000017.1	WQ49_RS33535	-1.62316	0.0938221	61	216.579	Unchanged	0.105854	FALSE	heat-shock protein Hsp20	O	COG0071	BCAL1234
																															ENA|LAUA01000003|LAUA01000003.1	WQ49_RS08970	-1.62286	0.00533911	173	613.648	Unchanged	0.105824	FALSE	sugar transporter	G	COG0738	BCAS0595
																															ENA|LAUA01000003|LAUA01000003.1	WQ49_RS08305	-1.62157	0.00493088	165	584.76	Unchanged	0.105694	FALSE	thymidine phosphorylase	F	COG0213	BCAS0729
																															ENA|LAUA01000002|LAUA01000002.1	WQ49_RS05650	-1.62116	0.0346949	100	354.411	Unchanged	0.105653	FALSE	3-ketoacyl-ACP reductase	R	COG4221	BCAM1999
																															ENA|LAUA01000017|LAUA01000017.1	WQ49_RS30955	-1.62074	0.00123935	206	729.608	Unchanged	0.105611	FALSE	MFS transporter	G	COG2814	BCAL1754
																															ENA|LAUA01000017|LAUA01000017.1	WQ49_RS26470	-1.61917	0.00297263	175	619.174	Unchanged	0.105453	FALSE	citrate synthase	C	COG0372	BCAL2746
																															ENA|LAUA01000014|LAUA01000014.1	WQ49_RS14910	-1.6191	0.0345288	78	276.111	Unchanged	0.105446	FALSE	amiE	R	COG0388	BCAM1315
																															ENA|LAUA01000003|LAUA01000003.1	WQ49_RS11045	-1.61833	0.0146124	141	498.614	Unchanged	0.105369	FALSE	Fis family transcriptional regulator	KT	COG3829	BCAS0052
																															ENA|LAUA01000003|LAUA01000003.1	WQ49_RS10565	-1.61817	0.0374835	96	339.541	Unchanged	0.105352	FALSE	ABC transporter	E	COG0411	BCAS0143
																															ENA|LAUA01000016|LAUA01000016.1	WQ49_RS20970	-1.61503	0.00930209	114	402.286	Unchanged	0.10504	FALSE	AraC family transcriptional regulator	K	COG2207	BCAM0095
																															ENA|LAUA01000017|LAUA01000017.1	WQ49_RS30845	-1.61463	0.00704854	136	479.731	Unchanged	0.104999	FALSE	(2Fe-2S)-binding protein	C	COG1018	BCAL1775	E
																															ENA|LAUA01000014|LAUA01000014.1	WQ49_RS14750	-1.6141	0.395216	19	67.2195	Unchanged	0.104947	FALSE	acyl carrier protein	IQ	COG0236	BCAM1347
																															ENA|LAUA01000017|LAUA01000017.1	WQ49_RS26905	-1.61359	0.00980001	129	454.714	Unchanged	0.104896	FALSE	cobalamin-binding protein	P	COG0614	BCAL2660
																															ENA|LAUA01000017|LAUA01000017.1	WQ49_RS26475	-1.61315	0.00130092	195	687.032	Unchanged	0.104852	FALSE	carnitine dehydratase	C	COG1804	BCAL2745
																															ENA|LAUA01000002|LAUA01000002.1	WQ49_RS03810	-1.6128	0.022568	115	405.18	Unchanged	0.104818	FALSE	short-chain dehydrogenase	IQR	COG1028	BCAM1625
																															ENA|LAUA01000016|LAUA01000016.1	WQ49_RS17665	-1.61189	0.0303695	85	299.351	Unchanged	0.104727	FALSE	histidine utilization repressor	K	COG2188	BCAM0756
																															ENA|LAUA01000002|LAUA01000002.1	WQ49_RS06250	-1.61031	0.000684718	246	864.961	Unchanged	0.104572	FALSE	carboxylesterase	I	COG2272	BCAM2119
																															ENA|LAUA01000002|LAUA01000002.1	WQ49_RS02640	-1.60844	0.000816215	232	814.673	Unchanged	0.104387	FALSE	sulfurtransferase	P	COG0607	BCAM1395
																															ENA|LAUA01000017|LAUA01000017.1	WQ49_RS28955	-1.60755	0.026543	94	330.026	Unchanged	0.1043	FALSE	transcriptional regulator	TK	COG0745	BCAL2137
																															ENA|LAUA01000002|LAUA01000002.1	WQ49_RS07455	-1.60672	0.0237024	117	410.502	Unchanged	0.104218	FALSE	DNA damage-inducible protein DinB	-	-	BCAM2356
																															ENA|LAUA01000017|LAUA01000017.1	WQ49_RS24140	-1.60664	0.00484865	159	557.731	Unchanged	0.10421	FALSE	ABC transporter substrate-binding protein	E	COG0687	BCAL0598
																															ENA|LAUA01000001|LAUA01000001.1	WQ49_RS01630	-1.60656	0.00143515	192	673.389	Unchanged	0.104202	FALSE	anti-sigma factor	K	COG5662	BCAL3151
																															ENA|LAUA01000003|LAUA01000003.1	WQ49_RS10420	-1.60547	0.312046	28	98.3395	Unchanged	0.104095	FALSE	4-oxalocrotonate tautomerase	R	COG1942	BCAS0173
																															ENA|LAUA01000007|LAUA01000007.1	WQ49_RS13555	-1.605	7.58538e-05	276	966.818	Unchanged	0.10405	FALSE	flagellar biosynthesis protein FlhB	NU	COG1377	BCAL0140
																															ENA|LAUA01000017|LAUA01000017.1	WQ49_RS30535	-1.60459	0.0606236	73	255.831	Unchanged	0.104009	FALSE	hypothetical protein	-	-	BCAL1834
																															ENA|LAUA01000003|LAUA01000003.1	WQ49_RS08525	-1.60405	0.0202098	125	437.736	Unchanged	0.103956	FALSE	transposase	-	-
																															ENA|LAUA01000002|LAUA01000002.1	WQ49_RS06985	-1.60377	0.0776758	72	252.189	Unchanged	0.103929	FALSE	oxidoreductase	C	COG2080	BCAM2263
																															ENA|LAUA01000001|LAUA01000001.1	WQ49_RS00800	-1.60357	0.00339315	169	591.519	Unchanged	0.10391	FALSE	DeoR family transcriptional regulator	K	COG2378	BCAL3322
																															ENA|LAUA01000003|LAUA01000003.1	WQ49_RS09620	-1.60349	0.000903486	252	881.883	Unchanged	0.103902	FALSE	beta-galactosidase	G	COG1874	BCAS0328
																															ENA|LAUA01000002|LAUA01000002.1	WQ49_RS06630	-1.60268	0.000920097	244	853.394	Unchanged	0.103822	FALSE	AMP-dependent synthetase	I	COG0365	BCAM2195
																															ENA|LAUA01000001|LAUA01000001.1	WQ49_RS01100	-1.60221	0.000287545	241	842.634	Unchanged	0.103777	FALSE	tRNA dimethylallyltransferase	J	COG0324	BCAL3257
																															ENA|LAUA01000016|LAUA01000016.1	WQ49_RS16785	-1.60206	3.02048e-05	299	1045.24	Unchanged	0.103762	FALSE	mechanosensitive ion channel protein	M	COG0668	BCAM0936
																															ENA|LAUA01000016|LAUA01000016.1	WQ49_RS17850	-1.60205	0.0729323	62	216.93	Unchanged	0.103761	FALSE	hypothetical protein	-	-	BCAM0719
																															ENA|LAUA01000002|LAUA01000002.1	WQ49_RS04865	-1.60142	0.0827764	68	237.801	Unchanged	0.1037	FALSE	ketosteroid isomerase	R	COG3631	BCAM1831
																															ENA|LAUA01000017|LAUA01000017.1	WQ49_RS31915	-1.60081	0.0404355	86	300.56	Unchanged	0.10364	FALSE	tail protein	S	COG3778	BCAL1562
																															ENA|LAUA01000016|LAUA01000016.1	WQ49_RS21950	-1.59962	0.289927	26	90.972	Unchanged	0.103525	FALSE	hypothetical protein	-	-	QU43_RS68160
																															ENA|LAUA01000017|LAUA01000017.1	WQ49_RS31865	-1.5993	0.191893	40	139.785	Unchanged	0.103494	FALSE	hypothetical protein	-	-	QU43_RS44385
																															ENA|LAUA01000003|LAUA01000003.1	WQ49_RS10945	-1.59844	0.152776	53	185.006	Unchanged	0.10341	FALSE	hypothetical protein	-	-	BCAS0071
																															ENA|LAUA01000016|LAUA01000016.1	WQ49_RS19175	-1.59839	0.00610179	135	470.877	Unchanged	0.103406	FALSE	DNA-binding protein	-	-	QU43_RS56665
																															ENA|LAUA01000014|LAUA01000014.1	WQ49_RS16005	-1.59813	0.102409	49	171.046	Unchanged	0.10338	FALSE	hypothetical protein	-	-	BCAM1093
																															ENA|LAUA01000016|LAUA01000016.1	WQ49_RS17075	-1.59775	0.0272919	87	303.401	Unchanged	0.103343	FALSE	SAM-dependent methyltransferase	H	COG2226	BCAM0880
																															ENA|LAUA01000002|LAUA01000002.1	WQ49_RS07390	-1.59712	0.00752717	158	550.574	Unchanged	0.103283	FALSE	hypothetical protein	-	-	BCAM2344
																															ENA|LAUA01000014|LAUA01000014.1	WQ49_RS16015	-1.59686	0.281046	30	104.727	Unchanged	0.103258	FALSE	membrane protein	-	-	BCAM1091
																															ENA|LAUA01000001|LAUA01000001.1	WQ49_RS02180	-1.59682	0.00312462	168	585.261	Unchanged	0.103253	FALSE	6-phosphogluconolactonase	G	COG0363	BCAL3043
																															ENA|LAUA01000017|LAUA01000017.1	WQ49_RS29670	-1.59651	0.00443362	158	550.331	Unchanged	0.103223	FALSE	acetoin utilization protein	BQ	COG0123	BCAL2004
																															ENA|LAUA01000017|LAUA01000017.1	WQ49_RS30145	-1.59599	0.00654532	141	490.961	Unchanged	0.103173	FALSE	acetoin:2,6-dichlorophenolindophenol oxidoreductase subunit alpha	C	COG1071	BCAL1911
																															ENA|LAUA01000001|LAUA01000001.1	WQ49_RS01905	-1.5957	0.0875884	63	219.465	Unchanged	0.103145	FALSE	hypothetical protein	-	-	BCAL3095
																															ENA|LAUA01000016|LAUA01000016.1	WQ49_RS18985	-1.59485	0.0010219	181	629.683	Unchanged	0.103063	FALSE	peptidase	S	COG3182	BCAM0492
																															ENA|LAUA01000002|LAUA01000002.1	WQ49_RS04670	-1.59461	0.0700166	76	264.493	Unchanged	0.10304	FALSE	uridylyltransferase	-	-	BCAM1791
																															ENA|LAUA01000002|LAUA01000002.1	WQ49_RS07705	-1.59458	0.00778061	168	584.351	Unchanged	0.103038	FALSE	hypothetical protein	-	-	BCAM2403
																															ENA|LAUA01000017|LAUA01000017.1	WQ49_RS31825	-1.5942	0.106691	57	198.38	Unchanged	0.103001	FALSE	hypothetical protein	-	-	BCAL1580
																															ENA|LAUA01000014|LAUA01000014.1	WQ49_RS16240	-1.59391	0.587054	13	45.43	Unchanged	0.102973	FALSE	membrane protein	-	-
																															ENA|LAUA01000003|LAUA01000003.1	WQ49_RS09010	-1.59297	0.0515914	86	298.93	Unchanged	0.102883	FALSE	transcriptional regulator	TK	COG0745	BCAS0586
																															ENA|LAUA01000007|LAUA01000007.1	WQ49_RS13150	-1.59281	4.21136e-06	376	1305.94	Unchanged	0.102868	FALSE	MFS transporter	G	COG2271	BCAL0062	E
																															ENA|LAUA01000002|LAUA01000002.1	WQ49_RS05830	-1.59238	0.0128069	143	496.684	Unchanged	0.102826	FALSE	UDP-glucose 4-epimerase	M	COG1087	BCAM2033
																															ENA|LAUA01000017|LAUA01000017.1	WQ49_RS26875	-1.59181	0.134941	50	173.762	Unchanged	0.102771	FALSE	ATPase	-	-	BCAL2666
																															ENA|LAUA01000017|LAUA01000017.1	WQ49_RS25135	-1.59074	0.0377229	86	298.467	Unchanged	0.102669	FALSE	50S ribosomal protein L25	J	COG1825	BCAL0799
																															ENA|LAUA01000002|LAUA01000002.1	WQ49_RS07050	-1.59001	0.00541978	178	617.163	Unchanged	0.102599	FALSE	D-amino acid dehydrogenase	E	COG0665	BCAM2276
																															ENA|LAUA01000003|LAUA01000003.1	WQ49_RS09240	-1.58994	0.0073959	158	547.841	Unchanged	0.102592	FALSE	hypothetical protein	O	COG4934	BCAS0405
																															ENA|LAUA01000017|LAUA01000017.1	WQ49_RS33075	-1.58983	0.000171037	290	1005.22	Unchanged	0.102582	FALSE	fadH	C	COG1902	BCAL1336
																															ENA|LAUA01000001|LAUA01000001.1	WQ49_RS01865	-1.58942	0.00264149	174	603.075	Unchanged	0.102543	FALSE	urea ABC transporter ATP-binding protein	E	COG0410	BCAL3102
																															ENA|LAUA01000002|LAUA01000002.1	WQ49_RS03745	-1.58914	0.00161868	226	783.077	Unchanged	0.102516	FALSE	hypothetical protein	-	-	BCAM1611
																															ENA|LAUA01000002|LAUA01000002.1	WQ49_RS03590	-1.58659	0.000639551	272	940.729	Unchanged	0.102273	FALSE	phosphoenolpyruvate carboxykinase (GTP)	C	COG1274	BCAM1581
																															ENA|LAUA01000002|LAUA01000002.1	WQ49_RS06590	-1.58608	0.000228262	296	1023.34	Unchanged	0.102225	FALSE	MacB family efflux pump subunit	V	COG1136	BCAM2187
																															ENA|LAUA01000017|LAUA01000017.1	WQ49_RS26010	-1.58577	0.0113636	127	439.114	Unchanged	0.102195	FALSE	phosphoribosylaminoimidazole-succinocarboxamide synthase	F	COG0152	BCAL2838
																															ENA|LAUA01000007|LAUA01000007.1	WQ49_RS12770	-1.58497	2.49372e-05	323	1115.8	Unchanged	0.102119	FALSE	type II secretion system protein L	-	-	QU43_RS54325
																															ENA|LAUA01000017|LAUA01000017.1	WQ49_RS28875	-1.58449	0.0335803	96	331.707	Unchanged	0.102074	FALSE	tetratricopeptide repeat protein	R	COG4783	BCAL2151
																															ENA|LAUA01000016|LAUA01000016.1	WQ49_RS16835	-1.5838	0.00479377	143	493.733	Unchanged	0.102009	FALSE	MexC family multidrug efflux RND transporter periplasmic adaptor subunit	M	COG0845	BCAM0927
																															ENA|LAUA01000016|LAUA01000016.1	WQ49_RS17610	-1.58235	0.00124345	193	665.618	Unchanged	0.101871	FALSE	sugar ABC transporter ATP-binding protein	G	COG1129	BCAM0767
																															ENA|LAUA01000016|LAUA01000016.1	WQ49_RS17810	-1.58054	0.00515203	142	489.171	Unchanged	0.101701	FALSE	hypothetical protein	O	COG0330	BCAM0727
																															ENA|LAUA01000014|LAUA01000014.1	WQ49_RS14735	-1.5805	0.0132439	109	375.539	Unchanged	0.101697	FALSE	polysaccharide biosynthesis glycosyltransferase	M	COG2148	BCAM1350
																															ENA|LAUA01000017|LAUA01000017.1	WQ49_RS32955	-1.58039	0.0113543	134	461.582	Unchanged	0.101686	FALSE	hypothetical protein	-	-	BCAL1360
																															ENA|LAUA01000001|LAUA01000001.1	WQ49_RS02300	-1.57862	0.165211	46	158.425	Unchanged	0.10152	FALSE	hypothetical protein	-	-	QU43_RS51805
																															ENA|LAUA01000002|LAUA01000002.1	WQ49_RS03725	-1.57811	0.0316831	109	374.923	Unchanged	0.101473	FALSE	electron transfer flavoprotein subunit beta	C	COG2086	BCAM1607
																															ENA|LAUA01000017|LAUA01000017.1	WQ49_RS25055	-1.57809	0.521347	18	62.121	Unchanged	0.101471	FALSE	membrane protein	-	-
																															ENA|LAUA01000002|LAUA01000002.1	WQ49_RS03365	-1.5762	0.00246047	210	721.151	Unchanged	0.101294	FALSE	aldehyde dehydrogenase	C	COG1012	BCAM1542
																															ENA|LAUA01000016|LAUA01000016.1	WQ49_RS21140	-1.57597	0.00217096	168	576.882	Unchanged	0.101273	FALSE	3-carboxy-cis,cis-muconate cycloisomerase	F	COG0015	BCAM0060
																															ENA|LAUA01000016|LAUA01000016.1	WQ49_RS19395	-1.5757	0.0287346	85	291.938	Unchanged	0.101247	FALSE	methyltransferase	S	COG1285	BCAM0411
																															ENA|LAUA01000002|LAUA01000002.1	WQ49_RS06340	-1.57466	0.0167614	133	456.311	Unchanged	0.10115	FALSE	LysR family transcriptional regulator	K	COG0583	BCAM2137
																															ENA|LAUA01000002|LAUA01000002.1	WQ49_RS06310	-1.57432	0.100843	61	209.383	Unchanged	0.101119	FALSE	2-aminomuconate deaminase	J	COG0251	BCAM2131
																															ENA|LAUA01000016|LAUA01000016.1	WQ49_RS21485	-1.57339	0.0190139	105	360.01	Unchanged	0.101032	FALSE	phytoene synthase	I	COG1562	BCAM2833
																															ENA|LAUA01000016|LAUA01000016.1	WQ49_RS20535	-1.57312	0.00480431	142	486.679	Unchanged	0.101007	FALSE	branched-chain amino acid ABC transporter substrate-binding protein	E	COG0683	BCAM0178
																															ENA|LAUA01000017|LAUA01000017.1	WQ49_RS32845	-1.57139	0.0183989	120	410.817	Unchanged	0.100846	FALSE	topoisomerase VI subunit A	-	-	BCAL1382
																															ENA|LAUA01000002|LAUA01000002.1	WQ49_RS03475	-1.57026	0.0110961	154	526.731	Unchanged	0.100742	FALSE	alkanal monooxygenase	C	COG2141	BCAM1561
																															ENA|LAUA01000016|LAUA01000016.1	WQ49_RS18600	-1.56953	0.00751953	129	441.06	Unchanged	0.100674	FALSE	hypothetical protein	S	COG1262	BCAM0570
																															ENA|LAUA01000007|LAUA01000007.1	WQ49_RS13290	-1.56779	0.065391	71	242.549	Unchanged	0.100513	FALSE	hypothetical protein	-	-	QU43_RS36940
																															ENA|LAUA01000016|LAUA01000016.1	WQ49_RS20955	-1.56759	0.0178242	104	355.134	Unchanged	0.100496	FALSE	sugar ABC transporter permease	G	COG0395	BCAM0098
																															ENA|LAUA01000016|LAUA01000016.1	WQ49_RS21655	-1.56698	0.0106111	116	395.912	Unchanged	0.100439	FALSE	oxidoreductase NAD-binding domain protein	R	COG0673	BCAM2799
																															ENA|LAUA01000017|LAUA01000017.1	WQ49_RS31340	-1.56567	2.03894e-05	361	1230.51	Unchanged	0.100318	FALSE	fimbrial usher protein	NU	COG3188	BCAL1678
																															ENA|LAUA01000016|LAUA01000016.1	WQ49_RS19380	-1.56408	0.00180799	169	575.53	Unchanged	0.100173	FALSE	peptidase	-	-	BCAM0413
																															ENA|LAUA01000016|LAUA01000016.1	WQ49_RS18155	-1.56337	0.00242552	168	571.855	Unchanged	0.100108	FALSE	MFS transporter	G	COG2211	BCAM0657
																															ENA|LAUA01000016|LAUA01000016.1	WQ49_RS17655	-1.56311	0.297947	30	102.302	Unchanged	0.100084	FALSE	hypothetical protein	-	-	QU43_RS58195
																															ENA|LAUA01000007|LAUA01000007.1	WQ49_RS13315	-1.56273	0.041977	89	302.926	Unchanged	0.100049	FALSE	phage tail protein	-	-	BCAL0093
																															ENA|LAUA01000001|LAUA01000001.1	WQ49_RS01080	-1.56265	0.000225098	267	908.25	Unchanged	0.100042	FALSE	phosphoribosylformylglycinamidine cyclo-ligase	F	COG0150	BCAL3261
																															ENA|LAUA01000017|LAUA01000017.1	WQ49_RS26465	-1.56234	0.162967	47	160.048	Unchanged	0.100014	FALSE	hypothetical protein	-	-	BCAL2746A
																															ENA|LAUA01000003|LAUA01000003.1	WQ49_RS10550	-1.56189	0.00527932	195	663.048	Unchanged	0.0999729	FALSE	hypothetical protein	S	COG5476	BCAS0146
																															ENA|LAUA01000017|LAUA01000017.1	WQ49_RS33020	-1.55979	0.0107803	147	499.154	Unchanged	0.0997812	FALSE	periplasmic-binding protein	P	COG0614	BCAL1347
																															ENA|LAUA01000002|LAUA01000002.1	WQ49_RS07400	-1.55923	0.0287688	123	417.545	Unchanged	0.0997302	FALSE	membrane protein	M	COG3047	BCAM2346
																															ENA|LAUA01000017|LAUA01000017.1	WQ49_RS24825	-1.55698	0.0242719	112	379.627	Unchanged	0.0995259	FALSE	molybdopterin biosynthesis protein MoeB	H	COG0476	BCAL0737
																															ENA|LAUA01000002|LAUA01000002.1	WQ49_RS07090	-1.55582	0.00594111	189	639.957	Unchanged	0.0994213	FALSE	fuconate dehydratase	MR	COG4948	BCAM2284
																															ENA|LAUA01000017|LAUA01000017.1	WQ49_RS31125	-1.55539	0.0271763	110	372.442	Unchanged	0.0993826	FALSE	IclR family transcriptional regulator	K	COG1414	BCAL1721
																															ENA|LAUA01000002|LAUA01000002.1	WQ49_RS03790	-1.55474	7.35945e-05	367	1241.53	Unchanged	0.0993239	FALSE	transporter	R	COG1033	BCAM1621
																															ENA|LAUA01000002|LAUA01000002.1	WQ49_RS06090	-1.55437	0.00171065	223	754.263	Unchanged	0.0992902	FALSE	spermidine synthase	R	COG4262	BCAM2086
																															ENA|LAUA01000003|LAUA01000003.1	WQ49_RS09775	-1.55394	0.00914912	164	554.609	Unchanged	0.0992511	FALSE	membrane protein	-	-	BCAS0297
																															ENA|LAUA01000017|LAUA01000017.1	WQ49_RS32850	-1.55382	0.0201289	119	402.467	Unchanged	0.0992406	FALSE	LuxR family transcriptional regulator	TK	COG2197	BCAL1381
																															ENA|LAUA01000016|LAUA01000016.1	WQ49_RS19365	-1.55304	0.0123567	119	402.245	Unchanged	0.09917	FALSE	agmatinase	E	COG0010	BCAM0416
																															ENA|LAUA01000007|LAUA01000007.1	WQ49_RS13490	-1.55229	0.0362724	91	307.493	Unchanged	0.0991033	FALSE	chemotaxis protein CheY	T	COG3706	BCAL0128
																															ENA|LAUA01000014|LAUA01000014.1	WQ49_RS15775	-1.55021	0.00144379	180	607.111	Unchanged	0.0989165	FALSE	aldehyde dehydrogenase	C	COG1529	BCAM1140
																															ENA|LAUA01000017|LAUA01000017.1	WQ49_RS31290	-1.54986	0.257616	36	121.589	Unchanged	0.0988849	FALSE	antibiotic synthesis protein MbtH	S	COG3251	BCAL1689
																															ENA|LAUA01000017|LAUA01000017.1	WQ49_RS28285	-1.54978	0.00695975	155	522.672	Unchanged	0.098878	FALSE	3-carboxymuconate cyclase	G	COG2706	BCAL2263
																															ENA|LAUA01000003|LAUA01000003.1	WQ49_RS08960	-1.5496	0.0476758	102	343.985	Unchanged	0.0988616	FALSE	DeoR family transcriptional regulator	KG	COG1349	BCAS0597
																															ENA|LAUA01000014|LAUA01000014.1	WQ49_RS15140	-1.5489	0.0221173	101	340.46	Unchanged	0.0987991	FALSE	pyridine nucleotide-disulfide oxidoreductase	R	COG0446	BCAM1269
																															ENA|LAUA01000017|LAUA01000017.1	WQ49_RS31855	-1.5487	0.104616	64	215.791	Unchanged	0.0987816	FALSE	hypothetical protein	R	COG5005	BCAL1574
																															ENA|LAUA01000017|LAUA01000017.1	WQ49_RS32895	-1.54796	0.0300555	111	373.914	Unchanged	0.098715	FALSE	hypothetical protein	-	-	BCAL1372
																															ENA|LAUA01000017|LAUA01000017.1	WQ49_RS32050	-1.5459	0.0489802	85	285.955	Unchanged	0.0985322	FALSE	RNA chaperone Hfq	R	COG1923	BCAL1538
																															ENA|LAUA01000016|LAUA01000016.1	WQ49_RS16720	-1.54371	0.00555793	137	460.058	Unchanged	0.0983376	FALSE	alpha/beta hydrolase	R	COG1075	BCAM0949
																															ENA|LAUA01000016|LAUA01000016.1	WQ49_RS18660	-1.54346	0.0104712	134	449.91	Unchanged	0.0983151	FALSE	nitrate ABC transporter substrate-binding protein	P	COG0715	BCAM0558
																															ENA|LAUA01000002|LAUA01000002.1	WQ49_RS02990	-1.5427	0.0328255	119	399.375	Unchanged	0.0982484	FALSE	IclR family transcriptional regulator	K	COG1414	BCAM1466
																															ENA|LAUA01000002|LAUA01000002.1	WQ49_RS04610	-1.54076	0.0248579	135	452.437	Unchanged	0.098077	FALSE	class A beta-lactamase	V	COG2367	BCAM1779
																															ENA|LAUA01000014|LAUA01000014.1	WQ49_RS15150	-1.53997	0.0340307	90	301.529	Unchanged	0.0980074	FALSE	D-amino acid oxidase	E	COG0665	BCAM1268
																															ENA|LAUA01000003|LAUA01000003.1	WQ49_RS10345	-1.53973	0.0322658	123	411.943	Unchanged	0.0979863	FALSE	LysR family transcriptional regulator	K	COG0583	BCAS0188
																															ENA|LAUA01000017|LAUA01000017.1	WQ49_RS24450	-1.53959	0.275141	37	124.073	Unchanged	0.097974	FALSE	hypothetical protein	I	COG0511	BCAL0661
																															ENA|LAUA01000017|LAUA01000017.1	WQ49_RS29705	-1.53937	0.00552466	171	572.465	Unchanged	0.0979543	FALSE	glycerate kinase	G	COG1929	BCAL1998
																															ENA|LAUA01000002|LAUA01000002.1	WQ49_RS03015	-1.53909	0.00547028	189	632.562	Unchanged	0.0979293	FALSE	glycosyl transferase	M	COG0438	BCAM1472
																															ENA|LAUA01000016|LAUA01000016.1	WQ49_RS17875	-1.53885	0.00177454	181	605.711	Unchanged	0.0979089	FALSE	histidine kinase	T	COG0642	BCAM0715
																															ENA|LAUA01000016|LAUA01000016.1	WQ49_RS21980	-1.53874	0.00241572	181	605.659	Unchanged	0.097899	FALSE	phage tail protein	-	-	BCAM2736
																															ENA|LAUA01000017|LAUA01000017.1	WQ49_RS31985	-1.538	0.00334799	189	632.106	Unchanged	0.0978337	FALSE	N-acylmannosamine kinase	KG	COG1940	BCAL1551
																															ENA|LAUA01000017|LAUA01000017.1	WQ49_RS32815	-1.53676	0.0980195	67	224.029	Unchanged	0.0977253	FALSE	membrane protein	-	-	BCAL1388	E
																															ENA|LAUA01000017|LAUA01000017.1	WQ49_RS24605	-1.53637	0.256116	37	123.797	Unchanged	0.0976909	FALSE	hypothetical protein	-	-	BCAL0692	E
																															ENA|LAUA01000017|LAUA01000017.1	WQ49_RS31315	-1.53613	0.0658248	79	264.001	Unchanged	0.0976699	FALSE	alkaline phosphatase	S	COG0586	BCAL1683
																															ENA|LAUA01000002|LAUA01000002.1	WQ49_RS07170	-1.5351	0.0848872	74	247.125	Unchanged	0.0975798	FALSE	cytochrome C-552	-	-	BCAM2300
																															ENA|LAUA01000007|LAUA01000007.1	WQ49_RS13345	-1.53486	0.000871641	222	740.81	Unchanged	0.0975588	FALSE	baseplate assembly protein	R	COG3948	BCAL0099
																															ENA|LAUA01000016|LAUA01000016.1	WQ49_RS20085	-1.53447	0.0812928	63	210.344	Unchanged	0.0975251	FALSE	acetyltransferase	R	COG2153	BCAM0272
																															ENA|LAUA01000002|LAUA01000002.1	WQ49_RS04305	-1.53429	0.00508251	206	687.143	Unchanged	0.0975094	FALSE	glucarate transporter	G	COG2271	BCAM1721
																															ENA|LAUA01000017|LAUA01000017.1	WQ49_RS27170	-1.53411	0.0297877	108	360.322	Unchanged	0.0974938	FALSE	ompR	TK	COG0745	BCAL2606
																															ENA|LAUA01000001|LAUA01000001.1	WQ49_RS02525	-1.53379	0.000321594	272	906.908	Unchanged	0.0974659	FALSE	hypothetical protein	-	-	BCAL2982A
																															ENA|LAUA01000002|LAUA01000002.1	WQ49_RS05800	-1.53323	0.00120141	234	779.939	Unchanged	0.0974167	FALSE	chemotaxis protein CheA	-	-	BCAM2027
																															ENA|LAUA01000003|LAUA01000003.1	WQ49_RS10040	-1.53319	0.299007	35	116.861	Unchanged	0.0974136	FALSE	hypothetical protein	-	-	BCAS0243
																															ENA|LAUA01000017|LAUA01000017.1	WQ49_RS24475	-1.53107	0.00567741	176	585.807	Unchanged	0.0972295	FALSE	8-amino-7-oxononanoate synthase	H	COG0156	BCAL0666
																															ENA|LAUA01000016|LAUA01000016.1	WQ49_RS21015	-1.53088	0.00347537	165	549.14	Unchanged	0.097213	FALSE	C4-dicarboxylate ABC transporter	C	COG1301	BCAM0086
																															ENA|LAUA01000003|LAUA01000003.1	WQ49_RS09275	-1.53042	0.00407775	203	675.343	Unchanged	0.0971723	FALSE	DeoR family transcriptional regulator	T	COG2199	BCAS0398
																															ENA|LAUA01000002|LAUA01000002.1	WQ49_RS07470	-1.53033	0.309737	34	113.299	Unchanged	0.0971649	FALSE	hypothetical protein	-	-	BCAM2358A
																															ENA|LAUA01000002|LAUA01000002.1	WQ49_RS05955	-1.52913	0.0242464	126	418.882	Unchanged	0.0970613	FALSE	LuxR family transcriptional regulator	-	-	QU43_RS64650
																															ENA|LAUA01000017|LAUA01000017.1	WQ49_RS33735	-1.52884	0.167177	47	156.364	Unchanged	0.0970361	FALSE	lipoprotein	-	-	BCAL1190
																															ENA|LAUA01000016|LAUA01000016.1	WQ49_RS20835	-1.52772	0.0113064	125	415.147	Unchanged	0.096939	FALSE	hypothetical protein	R	COG4447	BCAM0122
																															ENA|LAUA01000016|LAUA01000016.1	WQ49_RS17770	-1.52759	0.143522	49	162.877	Unchanged	0.0969279	FALSE	cupin	-	-	BCAM0735
																															ENA|LAUA01000003|LAUA01000003.1	WQ49_RS08815	-1.52739	0.0441357	108	358.644	Unchanged	0.0969111	FALSE	hypothetical protein	-	-	BCAS0625
																															ENA|LAUA01000017|LAUA01000017.1	WQ49_RS32655	-1.52667	0.00330606	191	633.802	Unchanged	0.0968488	FALSE	MFS transporter	-	-	BCAL1418
																															ENA|LAUA01000016|LAUA01000016.1	WQ49_RS20860	-1.5226	0.111998	53	175.54	Unchanged	0.0964995	FALSE	endoribonuclease L-PSP	J	COG0251	BCAM0117
																															ENA|LAUA01000016|LAUA01000016.1	WQ49_RS20335	-1.5223	0.149302	44	145.739	Unchanged	0.0964734	FALSE	hypothetical protein	-	-	BCAM0217
																															ENA|LAUA01000003|LAUA01000003.1	WQ49_RS08745	-1.52227	0.225548	44	145.734	Unchanged	0.0964707	FALSE	hypothetical protein	-	-	QU43_RS71850
																															ENA|LAUA01000016|LAUA01000016.1	WQ49_RS21780	-1.52192	0.0267583	95	314.311	Unchanged	0.0964409	FALSE	histidine utilization repressor	K	COG2188	BCAM2774
																															ENA|LAUA01000003|LAUA01000003.1	WQ49_RS10370	-1.52168	0.0300484	124	410.125	Unchanged	0.0964207	FALSE	acetoacetate decarboxylase	-	-	BCAS0183
																															ENA|LAUA01000016|LAUA01000016.1	WQ49_RS16640	-1.52124	0.00933334	128	423.219	Unchanged	0.096383	FALSE	malate dehydrogenase	C	COG0039	BCAM0965
																															ENA|LAUA01000017|LAUA01000017.1	WQ49_RS25575	-1.52086	0.0191478	126	416.49	Unchanged	0.0963507	FALSE	protein FdhD	C	COG1526	BCAL0888
																															ENA|LAUA01000004|LAUA01000004.1	WQ49_RS11750	-1.5204	0.00258597	255	842.372	Unchanged	0.0963108	FALSE	LysR family transcriptional regulator	K	COG0583	BCAL0357
																															ENA|LAUA01000002|LAUA01000002.1	WQ49_RS05940	-1.52026	0.000399775	312	1030.54	Unchanged	0.0962989	FALSE	secretin	NU	COG1450	BCAM2055
																															ENA|LAUA01000016|LAUA01000016.1	WQ49_RS19475	-1.52023	0.0039533	171	564.903	Unchanged	0.0962968	FALSE	hypothetical protein	9	COG494	BCAM0397
																															ENA|LAUA01000009|LAUA01000009.1	WQ49_RS14310	-1.52006	0.144085	80	264.38	Unchanged	0.0962825	FALSE	hypothetical protein	-	-	pBCA026
																															ENA|LAUA01000017|LAUA01000017.1	WQ49_RS34120	-1.51882	0.00473209	194	640.236	Unchanged	0.0961763	FALSE	cyclic diguanylate phosphodiesterase (EAL) domain protein	T	COG2200	BCAL1100
																															ENA|LAUA01000003|LAUA01000003.1	WQ49_RS10010	-1.5175	0.024387	128	422.12	Unchanged	0.0960644	FALSE	hypothetical protein	S	COG4275	BCAS0248
																															ENA|LAUA01000017|LAUA01000017.1	WQ49_RS33600	-1.5174	0.00624784	161	530.843	Unchanged	0.0960561	FALSE	porin	M	COG3203	BCAL1221
																															ENA|LAUA01000003|LAUA01000003.1	WQ49_RS11330	-1.51685	0.0291776	133	438.392	Unchanged	0.0960091	FALSE	AraC family transcriptional regulator	K	COG2207	BCAS0768
																															ENA|LAUA01000002|LAUA01000002.1	WQ49_RS03900	-1.5167	0.00211975	242	797.43	Unchanged	0.0959968	FALSE	long-chain-fatty-acid--CoA ligase	IQ	COG0318	BCAM1643
																															ENA|LAUA01000017|LAUA01000017.1	WQ49_RS27730	-1.51581	0.0492977	94	309.685	Unchanged	0.0959217	FALSE	membrane protein	S	COG3803	BCAL2371
																															ENA|LAUA01000009|LAUA01000009.1	WQ49_RS14250	-1.5149	0.0422618	151	497.031	Unchanged	0.0958439	FALSE	hypothetical protein	-	-	QU43_RS72735
																															ENA|LAUA01000007|LAUA01000007.1	WQ49_RS13530	-1.51338	0.00427046	179	588.523	Unchanged	0.0957163	FALSE	chemotaxis protein CheZ	NT	COG3143	BCAL0136
																															ENA|LAUA01000002|LAUA01000002.1	WQ49_RS04290	-1.51177	0.0140232	159	522.203	Unchanged	0.0955807	FALSE	C4-dicarboxylate ABC transporter substrate-binding protein	G	COG1638	BCAM1718
																															ENA|LAUA01000007|LAUA01000007.1	WQ49_RS13350	-1.51153	0.0490022	91	298.942	Unchanged	0.09556	FALSE	baseplate assembly protein	R	COG3628	BCAL0100
																															ENA|LAUA01000016|LAUA01000016.1	WQ49_RS22885	-1.51141	0.0203245	113	371.101	Unchanged	0.09555	FALSE	alpha/beta hydrolase	I	COG0657	BCAM2552
																															ENA|LAUA01000002|LAUA01000002.1	WQ49_RS05880	-1.51021	4.79349e-15	1740	5706.32	Unchanged	0.0954494	FALSE	hypothetical protein	-	-	QU43_RS64575
																															ENA|LAUA01000017|LAUA01000017.1	WQ49_RS25310	-1.50938	0.16886	52	170.659	Unchanged	0.0953799	FALSE	hypothetical protein	-	-	BCAL0835
																															ENA|LAUA01000017|LAUA01000017.1	WQ49_RS32760	-1.50755	0.133651	61	199.911	Unchanged	0.0952266	FALSE	peroxiredoxin	O	COG1765	BCAL1399
																															ENA|LAUA01000002|LAUA01000002.1	WQ49_RS03825	-1.50721	0.0269331	134	438.755	Unchanged	0.0951987	FALSE	short-chain dehydrogenase	IQR	COG1028	BCAM1628
																															ENA|LAUA01000002|LAUA01000002.1	WQ49_RS07395	-1.50709	0.112062	78	255.478	Unchanged	0.0951882	FALSE	hypothetical protein	-	-	QU43_RS66100
																															ENA|LAUA01000017|LAUA01000017.1	WQ49_RS29525	-1.50652	0.116166	63	206.304	Unchanged	0.0951411	FALSE	acetyltransferase	S	COG3602	BCAL2032
																															ENA|LAUA01000017|LAUA01000017.1	WQ49_RS28325	-1.50645	0.0113363	149	487.575	Unchanged	0.0951349	FALSE	acetyltransferase	-	-	BCAL2255a
																															ENA|LAUA01000002|LAUA01000002.1	WQ49_RS04775	-1.50611	0.0581342	103	337.034	Unchanged	0.095107	FALSE	hypothetical protein	S	COG3714	BCAM1813
																															ENA|LAUA01000017|LAUA01000017.1	WQ49_RS33790	-1.50495	0.0123079	153	500.157	Unchanged	0.0950101	FALSE	LysR family transcriptional regulator	K	COG0583	BCAL1179
																															ENA|LAUA01000017|LAUA01000017.1	WQ49_RS33540	-1.50492	0.124757	64	209.343	Unchanged	0.0950076	FALSE	heat-shock protein	O	COG0071	BCAL1233
																															ENA|LAUA01000017|LAUA01000017.1	WQ49_RS33675	-1.50317	0.0120558	151	492.995	Unchanged	0.0948623	FALSE	dehydrogenase	IQR	COG1028	BCAL1205
																															ENA|LAUA01000016|LAUA01000016.1	WQ49_RS18025	-1.50157	0.0172235	118	384.865	Unchanged	0.0947301	FALSE	transcriptional regulator	K	COG0583	BCAM0683
																															ENA|LAUA01000003|LAUA01000003.1	WQ49_RS10080	-1.50147	4.50209e-06	610	1988.59	Unchanged	0.094722	FALSE	adhesin	-	-	BCAS0236
																															ENA|LAUA01000016|LAUA01000016.1	WQ49_RS22515	-1.50142	0.0177004	120	391.353	Unchanged	0.094718	FALSE	hemin ABC transporter substrate-binding protein	P	COG4558	BCAM2628
																															ENA|LAUA01000016|LAUA01000016.1	WQ49_RS22065	-1.50138	0.0940467	67	218.606	Unchanged	0.0947145	FALSE	acetyltransferase GCN5	J	COG1670	BCAM2719
																															ENA|LAUA01000017|LAUA01000017.1	WQ49_RS24525	-1.50113	0.0257326	118	384.762	Unchanged	0.0946941	FALSE	short-chain dehydrogenase	R	COG0300	BCAL0676
																															ENA|LAUA01000001|LAUA01000001.1	WQ49_RS01085	-1.50004	0.0324954	104	338.883	Unchanged	0.0946037	FALSE	ketosteroid isomerase	S	COG4319	BCAL3260
																															ENA|LAUA01000017|LAUA01000017.1	WQ49_RS25730	-1.49884	0.00997493	157	511.043	Unchanged	0.0945046	FALSE	xylose isomerase	-	-	BCAL0919
																															ENA|LAUA01000014|LAUA01000014.1	WQ49_RS14970	-1.49766	0.0494168	81	263.56	Unchanged	0.0944081	FALSE	LysR family transcriptional regulator	K	COG0583	BCAM1303
																															ENA|LAUA01000016|LAUA01000016.1	WQ49_RS18490	-1.49708	0.0342893	95	308.955	Unchanged	0.0943602	FALSE	haloacid dehalogenase	R	COG1011	BCAM0591
																															ENA|LAUA01000017|LAUA01000017.1	WQ49_RS31475	-1.49667	0.172754	52	169.165	Unchanged	0.0943263	FALSE	hypothetical protein	-	-	BCAL1650
																															ENA|LAUA01000002|LAUA01000002.1	WQ49_RS07870	-1.49605	0.000909147	309	1003.66	Unchanged	0.0942759	FALSE	3-methylcrotonyl-CoA carboxylase subunit alpha	I	COG4770	BCAM2430
																															ENA|LAUA01000003|LAUA01000003.1	WQ49_RS09630	-1.49585	0.0315163	123	399.594	Unchanged	0.0942593	FALSE	sugar ABC transporter permease	G	COG1175	BCAS0326
																															ENA|LAUA01000002|LAUA01000002.1	WQ49_RS04375	-1.49579	0.00184188	249	808.657	Unchanged	0.0942548	FALSE	choline dehydrogenase	E	COG2303	BCAM1735
																															ENA|LAUA01000003|LAUA01000003.1	WQ49_RS11090	-1.49516	0.010102	185	600.62	Unchanged	0.0942031	FALSE	L-lysine 6-monooxygenase	Q	COG3486	BCAS0043
																															ENA|LAUA01000017|LAUA01000017.1	WQ49_RS32840	-1.49416	0.01542	142	460.765	Unchanged	0.0941216	FALSE	phosphatidate cytidylyltransferase	R	COG4589	BCAL1383
																															ENA|LAUA01000002|LAUA01000002.1	WQ49_RS03665	-1.49371	0.019714	156	505.987	Unchanged	0.0940842	FALSE	esterase	I	COG0657	BCAM1595
																															ENA|LAUA01000002|LAUA01000002.1	WQ49_RS07475	-1.48977	0.0198746	139	449.661	Unchanged	0.0937641	FALSE	hypothetical protein	-	-	BCAM2359
																															ENA|LAUA01000016|LAUA01000016.1	WQ49_RS18220	-1.48961	0.00732581	156	504.555	Unchanged	0.093751	FALSE	acyl-CoA dehydrogenase	I	COG1960	BCAM0644
																															ENA|LAUA01000017|LAUA01000017.1	WQ49_RS30555	-1.48937	0.00708858	186	601.427	Unchanged	0.0937312	FALSE	2-nitropropane dioxygenase	R	COG2070	BCAL1830
																															ENA|LAUA01000009|LAUA01000009.1	WQ49_RS14225	-1.48805	0.0229722	203	655.777	Unchanged	0.093625	FALSE	disulfide isomerase	O	COG1651	pBCA043
																															ENA|LAUA01000002|LAUA01000002.1	WQ49_RS04020	-1.48791	0.0293817	140	452.293	Unchanged	0.0936138	FALSE	LysR family transcriptional regulator	K	COG0583	BCAM1666
																															ENA|LAUA01000001|LAUA01000001.1	WQ49_RS01020	-1.48553	0.0445067	109	351.601	Unchanged	0.0934218	FALSE	RNA-binding protein S4	J	COG1188	BCAL3273
																															ENA|LAUA01000016|LAUA01000016.1	WQ49_RS18055	-1.48439	0.0136759	126	406.111	Unchanged	0.0933298	FALSE	DNA-binding protein	K	COG4977	BCAM0677
																															ENA|LAUA01000002|LAUA01000002.1	WQ49_RS07080	-1.48411	0.00269244	237	763.506	Unchanged	0.0933074	FALSE	D-ribose transporter ATP-binding protein	G	COG1129	BCAM2282
																															ENA|LAUA01000002|LAUA01000002.1	WQ49_RS04930	-1.48404	0.0302034	129	415.661	Unchanged	0.0933016	FALSE	L-aspartate dehydrogenase	R	COG1712	BCAM1845
																															ENA|LAUA01000003|LAUA01000003.1	WQ49_RS09495	-1.48382	0.0141198	164	528.282	Unchanged	0.0932836	FALSE	AraC family transcriptional regulator	K	COG1609	BCAS0354
																															ENA|LAUA01000016|LAUA01000016.1	WQ49_RS18920	-1.48374	0.355819	25	80.722	Unchanged	0.0932775	FALSE	hypothetical protein	S	COG3237	BCAM0507
																															ENA|LAUA01000017|LAUA01000017.1	WQ49_RS25335	-1.4829	8.80114e-05	382	1229.44	Unchanged	0.0932104	FALSE	membrane protein	R	COG4258	BCAL0840
																															ENA|LAUA01000002|LAUA01000002.1	WQ49_RS04500	-1.48208	0.00075557	323	1039	Unchanged	0.0931448	FALSE	fusaric acid resistance protein	S	COG1289	BCAM1758
																															ENA|LAUA01000016|LAUA01000016.1	WQ49_RS20060	-1.48183	0.10854	63	202.802	Unchanged	0.0931242	FALSE	universal stress protein UspA	T	COG0589	BCAM0276
																															ENA|LAUA01000003|LAUA01000003.1	WQ49_RS10400	-1.4805	0.116174	73	234.743	Unchanged	0.0930183	FALSE	hypothetical protein	-	-	BCAS0177
																															ENA|LAUA01000007|LAUA01000007.1	WQ49_RS12720	-1.48039	0.00544187	185	594.497	Unchanged	0.0930097	FALSE	murein hydrolase effector protein	M	COG1346	BCAL3508
																															ENA|LAUA01000002|LAUA01000002.1	WQ49_RS04525	-1.48034	0.00707172	195	626.61	Unchanged	0.0930057	FALSE	hypothetical protein	-	-	BCAM1763
																															ENA|LAUA01000002|LAUA01000002.1	WQ49_RS04260	-1.47916	0.00345211	244	783.333	Unchanged	0.0929112	FALSE	3-hydroxyacyl-CoA dehydrogenase	I	COG1250	BCAM1712
																															ENA|LAUA01000017|LAUA01000017.1	WQ49_RS30160	-1.47891	0.0142753	151	484.775	Unchanged	0.0928918	FALSE	lipoyl synthase	H	COG0320	BCAL1908
																															ENA|LAUA01000014|LAUA01000014.1	WQ49_RS14600	-1.47731	0.0496528	88	282.308	Unchanged	0.0927639	FALSE	lipase	E	COG3842	BCAM1377
																															ENA|LAUA01000002|LAUA01000002.1	WQ49_RS05430	-1.47706	0.00637097	208	666.842	Unchanged	0.092744	FALSE	C4-dicarboxylate ABC transporter	C	COG1301	BCAM1954
																															ENA|LAUA01000017|LAUA01000017.1	WQ49_RS30395	-1.47677	0.0333097	115	368.7	Unchanged	0.0927215	FALSE	3-ketoacyl-ACP reductase	IQR	COG1028	BCAL1861
																															ENA|LAUA01000002|LAUA01000002.1	WQ49_RS07275	-1.47657	0.0116372	181	580.093	Unchanged	0.0927051	FALSE	electron transfer flavoprotein subunit alpha	C	COG2025	BCAM2321
																															ENA|LAUA01000002|LAUA01000002.1	WQ49_RS03930	-1.4763	0.177223	55	176.399	Unchanged	0.0926837	FALSE	glyoxalase	-	-	BCAM1649
																															ENA|LAUA01000002|LAUA01000002.1	WQ49_RS03670	-1.47439	0.0778622	99	316.914	Unchanged	0.092533	FALSE	lysine transporter LysE	E	COG1280	BCAM1596
																															ENA|LAUA01000002|LAUA01000002.1	WQ49_RS04600	-1.47241	0.210042	54	172.737	Unchanged	0.0923767	FALSE	hypothetical protein	-	-	BCAM1777A
																															ENA|LAUA01000016|LAUA01000016.1	WQ49_RS16735	-1.47197	0.0817797	72	230.154	Unchanged	0.092342	FALSE	cytochrome B561	C	COG3038	BCAM0946
																															ENA|LAUA01000007|LAUA01000007.1	WQ49_RS12660	-1.47091	0.00667691	173	552.298	Unchanged	0.0922585	FALSE	transcriptional regulator	TK	COG0745	BCAL3496
																															ENA|LAUA01000017|LAUA01000017.1	WQ49_RS31000	-1.47026	0.104217	70	223.506	Unchanged	0.0922076	FALSE	hypothetical protein	-	-	BCAL1746
																															ENA|LAUA01000014|LAUA01000014.1	WQ49_RS15875	-1.47024	0.0666528	79	252.208	Unchanged	0.0922061	FALSE	taurine dioxygenase	Q	COG2175	BCAM1121
																															ENA|LAUA01000009|LAUA01000009.1	WQ49_RS14300	-1.46987	0.00419808	319	1017.49	Unchanged	0.0921766	FALSE	conjugal transfer protein TraN	-	-	pBCA027
																															ENA|LAUA01000003|LAUA01000003.1	WQ49_RS08770	-1.46928	0.0123873	183	583.577	Unchanged	0.0921309	FALSE	manganese transporter	P	COG1914	BCAS0634
																															ENA|LAUA01000004|LAUA01000004.1	WQ49_RS11755	-1.46897	0.00301886	285	908.508	Unchanged	0.0921066	FALSE	oxidoreductase	CR	COG0604	BCAL0356
																															ENA|LAUA01000014|LAUA01000014.1	WQ49_RS15995	-1.46872	0.163095	50	159.538	Unchanged	0.0920868	FALSE	lipase	-	-	BCAM1096
																															ENA|LAUA01000003|LAUA01000003.1	WQ49_RS11065	-1.46708	0.0196019	164	522.208	Unchanged	0.0919586	FALSE	prephenate dehydrogenase	E	COG0665	BCAS0048
																															ENA|LAUA01000017|LAUA01000017.1	WQ49_RS28785	-1.46687	0.0416795	105	334.356	Unchanged	0.0919417	FALSE	peptidase M50	R	COG1994	BCAL2170
																															ENA|LAUA01000002|LAUA01000002.1	WQ49_RS06015	-1.46681	0.137717	71	226.16	Unchanged	0.0919371	FALSE	GNAT family acetyltransferase	R	COG5628	BCAM2071
																															ENA|LAUA01000002|LAUA01000002.1	WQ49_RS06375	-1.46582	0.0497181	115	365.914	Unchanged	0.0918602	FALSE	hypothetical protein	-	-	BCAM2144
																															ENA|LAUA01000017|LAUA01000017.1	WQ49_RS29715	-1.46539	0.0445196	103	327.652	Unchanged	0.0918265	FALSE	ATP-dependent Clp protease proteolytic subunit	OU	COG0740	BCAL1996
																															ENA|LAUA01000017|LAUA01000017.1	WQ49_RS28365	-1.46391	0.036313	118	374.954	Unchanged	0.0917114	FALSE	4'-phosphopantetheinyl transferase	H	COG2091	BCAL2248
																															ENA|LAUA01000007|LAUA01000007.1	WQ49_RS13275	-1.46359	0.164388	54	171.675	Unchanged	0.0916864	FALSE	hypothetical protein	-	-	BCAL0085
																															ENA|LAUA01000017|LAUA01000017.1	WQ49_RS33570	-1.46334	0.0198654	143	454.171	Unchanged	0.0916676	FALSE	LysR family transcriptional regulator	K	COG0583	BCAL1227
																															ENA|LAUA01000007|LAUA01000007.1	WQ49_RS12970	-1.46234	0.00371485	199	631.516	Unchanged	0.0915894	FALSE	cobyric acid synthase CobQ	D	COG1192	BCAL0026
																															ENA|LAUA01000003|LAUA01000003.1	WQ49_RS09160	-1.46201	0.0228662	144	456.93	Unchanged	0.0915645	FALSE	nitrate ABC transporter substrate-binding protein	P	COG0715	BCAS0425
																															ENA|LAUA01000003|LAUA01000003.1	WQ49_RS08850	-1.46147	0.0279072	154	488.457	Unchanged	0.0915225	FALSE	AraC family transcriptional regulator	K	COG2207	BCAS0618
																															ENA|LAUA01000016|LAUA01000016.1	WQ49_RS19040	-1.46096	0.0267557	110	348.841	Unchanged	0.0914827	FALSE	DNA-binding protein	K	COG2207	BCAM0481
																															ENA|LAUA01000007|LAUA01000007.1	WQ49_RS13255	-1.46062	0.0968726	70	222.022	Unchanged	0.0914567	FALSE	hypothetical protein	-	-
																															ENA|LAUA01000003|LAUA01000003.1	WQ49_RS10595	-1.45988	0.00829623	205	649.432	Unchanged	0.0913992	FALSE	aldehyde dehydrogenase	C	COG1012	BCAS0138
																															ENA|LAUA01000002|LAUA01000002.1	WQ49_RS07495	-1.45965	0.0497101	113	358.024	Unchanged	0.0913821	FALSE	pyrroloquinoline quinone biosynthesis protein PqqC	H	COG5424	BCAM2362
																															ENA|LAUA01000017|LAUA01000017.1	WQ49_RS33875	-1.45947	0.00128273	263	832.883	Unchanged	0.0913682	FALSE	AMP-dependent synthetase	Q	COG1021	BCAL1159
																															ENA|LAUA01000002|LAUA01000002.1	WQ49_RS07760	-1.45894	0.237566	48	152.136	Unchanged	0.091327	FALSE	NIPSNAP family protein	-	-	BCAM2414
																															ENA|LAUA01000002|LAUA01000002.1	WQ49_RS07695	-1.45871	0.0496795	110	348.308	Unchanged	0.0913093	FALSE	aspartyl beta-hydroxylase	O	COG3555	BCAM2401
																															ENA|LAUA01000002|LAUA01000002.1	WQ49_RS06355	-1.45864	0.011918	188	595.099	Unchanged	0.0913042	FALSE	secretion protein HlyD	V	COG1566	BCAM2140
																															ENA|LAUA01000002|LAUA01000002.1	WQ49_RS07880	-1.4583	0.00374414	257	813.231	Unchanged	0.0912781	FALSE	methylcrotonoyl-CoA carboxylase	I	COG4799	BCAM2432
																															ENA|LAUA01000017|LAUA01000017.1	WQ49_RS27915	-1.45815	0.0454268	101	319.69	Unchanged	0.0912662	FALSE	NADH:ubiquinone oxidoreductase subunit J	C	COG0839	BCAL2335
																															ENA|LAUA01000017|LAUA01000017.1	WQ49_RS30325	-1.45741	0.340389	31	98.224	Unchanged	0.0912092	FALSE	membrane protein	-	-	BCAL1875
																															ENA|LAUA01000004|LAUA01000004.1	WQ49_RS12035	-1.45732	0.0201995	193	610.361	Unchanged	0.0912026	FALSE	thiamine-phosphate pyrophosphorylase	-	-	QU43_RS38030
																															ENA|LAUA01000016|LAUA01000016.1	WQ49_RS19875	-1.45627	0.0310042	106	335.082	Unchanged	0.0911218	FALSE	polysaccharide deacetylase	G	COG0726	BCAM0312
																															ENA|LAUA01000003|LAUA01000003.1	WQ49_RS09065	-1.45567	0.0923222	91	287.56	Unchanged	0.091076	FALSE	amino acid ABC transporter permease	E	COG0765	BCAS0575
																															ENA|LAUA01000003|LAUA01000003.1	WQ49_RS11240	-1.45518	0.111613	85	268.517	Unchanged	0.0910386	FALSE	hydrogenase	-	-	BCAS0012
																															ENA|LAUA01000016|LAUA01000016.1	WQ49_RS19865	-1.4549	0.104543	68	214.823	Unchanged	0.0910166	FALSE	hydrolase	-	-	BCAM0314
																															ENA|LAUA01000017|LAUA01000017.1	WQ49_RS33610	-1.45425	0.100382	74	233.652	Unchanged	0.0909671	FALSE	acetyltransferase	E	COG1246	BCAL1219
																															ENA|LAUA01000002|LAUA01000002.1	WQ49_RS06790	-1.45343	0.00244236	276	870.399	Unchanged	0.0909042	FALSE	multidrug ABC transporter permease	V	COG1132	BCAM2226
																															ENA|LAUA01000002|LAUA01000002.1	WQ49_RS06275	-1.45288	0.0367116	125	394.166	Unchanged	0.0908626	FALSE	2-keto-4-pentenoate hydratase	Q	COG3971	BCAM2124
																															ENA|LAUA01000003|LAUA01000003.1	WQ49_RS09355	-1.45219	0.133038	69	217.578	Unchanged	0.0908103	FALSE	AsnC family transcriptional regulator	K	COG1522	BCAS0382
																															ENA|LAUA01000017|LAUA01000017.1	WQ49_RS24515	-1.44993	0.00145924	262	824.242	Unchanged	0.0906383	FALSE	ABC transporter ATP-binding protein	R	COG0488	BCAL0674
																															ENA|LAUA01000002|LAUA01000002.1	WQ49_RS04660	-1.44979	0.0260299	149	468.803	Unchanged	0.0906278	FALSE	esterase	P	COG2382	BCAM1789
																															ENA|LAUA01000007|LAUA01000007.1	WQ49_RS13305	-1.44971	2.81277e-07	662	2081.98	Unchanged	0.0906211	FALSE	membrane protein	-	-	BCAL0091
																															ENA|LAUA01000002|LAUA01000002.1	WQ49_RS05530	-1.44937	0.00925403	192	603.854	Unchanged	0.0905957	FALSE	porin	M	COG3203	BCAM1974
																															ENA|LAUA01000016|LAUA01000016.1	WQ49_RS17765	-1.44916	0.0459911	93	292.556	Unchanged	0.0905799	FALSE	hypothetical protein	-	-	BCAM0736
																															ENA|LAUA01000003|LAUA01000003.1	WQ49_RS09945	-1.44817	0.178425	65	204.394	Unchanged	0.0905049	FALSE	GNAT family acetyltransferase	R	COG3393	BCAS0262
																															ENA|LAUA01000003|LAUA01000003.1	WQ49_RS09100	-1.44795	0.0274583	151	474.459	Unchanged	0.0904879	FALSE	sugar ABC transporter substrate-binding protein	G	COG1879	BCAS0438
																															ENA|LAUA01000009|LAUA01000009.1	WQ49_RS14405	-1.44762	0.0311711	186	584.279	Unchanged	0.0904631	FALSE	cell division protein	4	COG454	pBCA006
																															ENA|LAUA01000017|LAUA01000017.1	WQ49_RS33595	-1.44753	0.0161425	152	477.483	Unchanged	0.0904563	FALSE	LysR family transcriptional regulator	K	COG0583	BCAL1222
																															ENA|LAUA01000017|LAUA01000017.1	WQ49_RS27055	-1.4473	0.000484971	313	982.858	Unchanged	0.0904388	FALSE	uroporphyrinogen III methyltransferase	H	COG2959	BCAL2629
																															ENA|LAUA01000016|LAUA01000016.1	WQ49_RS17840	-1.44583	0.00422288	174	545.921	Unchanged	0.0903277	FALSE	O-acetylhomoserine aminocarboxypropyltransferase	E	COG2873	BCAM0721
																															ENA|LAUA01000003|LAUA01000003.1	WQ49_RS09180	-1.44546	0.0207383	169	530.101	Unchanged	0.0903002	FALSE	luciferase-like monooxygenase	C	COG2141	BCAS0418
																															ENA|LAUA01000017|LAUA01000017.1	WQ49_RS26200	-1.44412	0.017117	152	476.353	Unchanged	0.0901992	FALSE	DeoR family transcriptional regulator	K	COG2390	BCAL2800
																															ENA|LAUA01000002|LAUA01000002.1	WQ49_RS03285	-1.4438	0.0118077	194	607.784	Unchanged	0.0901751	FALSE	LuxR family transcriptional regulator	-	-	BCAM1526
																															ENA|LAUA01000016|LAUA01000016.1	WQ49_RS17295	-1.44351	0.0197033	126	394.749	Unchanged	0.0901534	FALSE	LysR family transcriptional regulator	K	COG0583	BCAM0834
																															ENA|LAUA01000017|LAUA01000017.1	WQ49_RS32625	-1.44253	0.0434619	114	356.923	Unchanged	0.09008	FALSE	ABC transporter	E	COG0410	BCAL1424
																															ENA|LAUA01000004|LAUA01000004.1	WQ49_RS11975	-1.44233	0.00100519	388	1214.11	Unchanged	0.0900645	FALSE	histidinol dehydrogenase	E	COG0141	BCAL0312
																															ENA|LAUA01000002|LAUA01000002.1	WQ49_RS06870	-1.44181	0.0243236	148	463.094	Unchanged	0.0900258	FALSE	multidrug DMT transporter permease	GER	COG0697	BCAM2243
																															ENA|LAUA01000002|LAUA01000002.1	WQ49_RS05395	-1.4416	0.122737	79	247.246	Unchanged	0.0900104	FALSE	MerR family transcriptional regulator	K	COG0789	BCAM1948
																															ENA|LAUA01000017|LAUA01000017.1	WQ49_RS31185	-1.44128	0.0140566	172	537.943	Unchanged	0.0899862	FALSE	cobalamin biosynthesis protein CobW	R	COG0523	BCAL1710
																															ENA|LAUA01000016|LAUA01000016.1	WQ49_RS20445	-1.44066	4.88758e-06	487	1522.09	Unchanged	0.08994	FALSE	peptide synthetase	Q	COG1020	BCAM0195
																															ENA|LAUA01000017|LAUA01000017.1	WQ49_RS23405	-1.43994	0.0293611	127	396.899	Unchanged	0.0898861	FALSE	amino acid ABC transporter substrate-binding protein	ET	COG0834	BCAL0452
																															ENA|LAUA01000016|LAUA01000016.1	WQ49_RS19870	-1.43966	0.00653491	172	537.343	Unchanged	0.0898652	FALSE	GTP-binding protein	S	COG1306	BCAM0313
																															ENA|LAUA01000002|LAUA01000002.1	WQ49_RS05815	-1.43865	0.229403	53	165.61	Unchanged	0.0897901	FALSE	hypothetical protein	-	-	BCAM2031
																															ENA|LAUA01000017|LAUA01000017.1	WQ49_RS31840	-1.43814	0.0149316	151	471.273	Unchanged	0.0897517	FALSE	hypothetical protein	-	-	BCAL1577
																															ENA|LAUA01000017|LAUA01000017.1	WQ49_RS25370	-1.43775	0.00393479	210	655.139	Unchanged	0.0897227	FALSE	endoribonuclease L-PSP	J	COG0251	BCAL0847
																															ENA|LAUA01000017|LAUA01000017.1	WQ49_RS33925	-1.43751	0.00104544	289	901.376	Unchanged	0.089705	FALSE	glycosyl transferase	M	COG1807	BCAL1149
																															ENA|LAUA01000002|LAUA01000002.1	WQ49_RS03060	-1.43633	0.329789	38	118.611	Unchanged	0.0896175	FALSE	UDP-glucose 4-epimerase	-	-	BCAM1481
																															ENA|LAUA01000002|LAUA01000002.1	WQ49_RS06065	-1.4348	0.131427	73	227.423	Unchanged	0.0895044	FALSE	oligoketide cyclase	I	COG2867	BCAM2081
																															ENA|LAUA01000016|LAUA01000016.1	WQ49_RS19410	-1.43278	0.288777	36	112.103	Unchanged	0.0893545	FALSE	hypothetical protein	-	-	BCAM0408a	E
																															ENA|LAUA01000002|LAUA01000002.1	WQ49_RS03045	-1.4321	0.011914	196	609.095	Unchanged	0.0893047	FALSE	aromatic amino acid aminotransferase	E	COG1448	BCAM1478
																															ENA|LAUA01000014|LAUA01000014.1	WQ49_RS16130	-1.43183	0.284221	37	115.131	Unchanged	0.0892851	FALSE	hypothetical protein	-	-	BCAM1069
																															ENA|LAUA01000017|LAUA01000017.1	WQ49_RS32600	-1.43147	0.000834089	304	944.198	Unchanged	0.0892582	FALSE	3D-(3,5/4)-trihydroxycyclohexane-1,2-dione hydrolase	E	COG3962	BCAL1429
																															ENA|LAUA01000001|LAUA01000001.1	WQ49_RS01640	-1.43135	0.010684	174	540.457	Unchanged	0.0892495	FALSE	membrane protein	M	COG2834	BCAL3149
																															ENA|LAUA01000017|LAUA01000017.1	WQ49_RS27735	-1.43022	0.000943296	306	949.582	Unchanged	0.0891662	FALSE	glycosyl transferase	M	COG1807	BCAL2370
																															ENA|LAUA01000017|LAUA01000017.1	WQ49_RS29430	-1.42968	0.00405433	229	710.401	Unchanged	0.0891266	FALSE	nitrate ABC transporter substrate-binding protein	P	COG0715	BCAL2051
																															ENA|LAUA01000017|LAUA01000017.1	WQ49_RS31900	-1.42942	0.0913004	83	257.579	Unchanged	0.0891076	FALSE	baseplate assembly protein	S	COG4384	BCAL1565
																															ENA|LAUA01000001|LAUA01000001.1	WQ49_RS00820	-1.42908	0.000161762	362	1122.43	Unchanged	0.0890825	FALSE	DNA methyltransferase	L	COG0116	BCAL3318
																															ENA|LAUA01000002|LAUA01000002.1	WQ49_RS04460	-1.42642	0.0890511	91	281.796	Unchanged	0.0888882	FALSE	hydrolase	Q	COG1335	BCAM1751
																															ENA|LAUA01000017|LAUA01000017.1	WQ49_RS29850	-1.42614	0.114031	78	241.524	Unchanged	0.0888676	FALSE	thioesterase	Q	COG2050	BCAL1970
																															ENA|LAUA01000016|LAUA01000016.1	WQ49_RS17045	-1.42378	0.0259926	118	364.675	Unchanged	0.0886961	FALSE	LysR family transcriptional regulator	K	COG0583	BCAM0886
																															ENA|LAUA01000017|LAUA01000017.1	WQ49_RS33080	-1.423	0.0737835	94	290.389	Unchanged	0.0886391	FALSE	virulence activator alpha protein	K	COG1695	BCAL1335
																															ENA|LAUA01000016|LAUA01000016.1	WQ49_RS20610	-1.41912	0.129212	59	181.851	Unchanged	0.0883582	FALSE	hypothetical protein	R	COG0546	BCAM0165
																															ENA|LAUA01000016|LAUA01000016.1	WQ49_RS17090	-1.41761	0.041167	99	304.678	Unchanged	0.0882497	FALSE	metallophosphoesterase	-	-	BCAM0877
																															ENA|LAUA01000016|LAUA01000016.1	WQ49_RS17640	-1.41637	0.0529998	100	307.491	Unchanged	0.0881609	FALSE	histidine/lysine/arginine/ornithine ABC transporter permease HisM	E	COG4160	BCAM0761
																															ENA|LAUA01000002|LAUA01000002.1	WQ49_RS04230	-1.41624	0.0731622	107	328.965	Unchanged	0.0881514	FALSE	membrane protein	-	-	BCAM1706
																															ENA|LAUA01000017|LAUA01000017.1	WQ49_RS26225	-1.41573	0.00401152	234	718.938	Unchanged	0.0881151	FALSE	salicylaldehyde dehydrogenase	C	COG1012	BCAL2795
																															ENA|LAUA01000003|LAUA01000003.1	WQ49_RS10630	-1.41453	0.472457	27	83.0665	Unchanged	0.0880292	FALSE	hypothetical protein	-	-	QU43_RS69330
																															ENA|LAUA01000017|LAUA01000017.1	WQ49_RS30645	-1.41447	0.00274448	256	785.845	Unchanged	0.0880249	FALSE	RND transporter	MU	COG1538	BCAL1813
																															ENA|LAUA01000002|LAUA01000002.1	WQ49_RS04445	-1.4143	0.0184624	179	549.451	Unchanged	0.0880122	FALSE	D-alanyl-D-alanine endopeptidase	M	COG1686	BCAM1748
																															ENA|LAUA01000017|LAUA01000017.1	WQ49_RS32565	-1.4137	0.0244753	152	466.409	Unchanged	0.0879694	FALSE	AP endonuclease	G	COG1082	BCAL1436
																															ENA|LAUA01000001|LAUA01000001.1	WQ49_RS01000	-1.41315	3.9347e-05	460	1410.59	Unchanged	0.0879302	FALSE	DNA repair protein	L	COG0497	BCAL3277
																															ENA|LAUA01000017|LAUA01000017.1	WQ49_RS33615	-1.41143	0.0155417	158	484.058	Unchanged	0.0878073	FALSE	agmatinase	E	COG0010	BCAL1218
																															ENA|LAUA01000002|LAUA01000002.1	WQ49_RS07210	-1.41056	0.00846772	204	624.53	Unchanged	0.0877458	FALSE	aminopeptidase	R	COG2234	BCAM2308
																															ENA|LAUA01000002|LAUA01000002.1	WQ49_RS05550	-1.41017	0.00957148	220	673.329	Unchanged	0.0877182	FALSE	hypothetical protein	H	COG0161	BCAM1978
																															ENA|LAUA01000017|LAUA01000017.1	WQ49_RS25580	-1.40821	0.118245	80	244.642	Unchanged	0.0875789	FALSE	hypothetical protein	-	-	BCAL0889
																															ENA|LAUA01000016|LAUA01000016.1	WQ49_RS23145	-1.40678	0.0286008	121	369.565	Unchanged	0.0874782	FALSE	shikimate 5-dehydrogenase	E	COG0169	BCAM2501
																															ENA|LAUA01000017|LAUA01000017.1	WQ49_RS31555	-1.4058	0.0231671	159	485.223	Unchanged	0.0874085	FALSE	diguanylate cyclase	T	COG2199	BCAL1635
																															ENA|LAUA01000002|LAUA01000002.1	WQ49_RS07730	-1.40496	0.0240472	164	500.197	Unchanged	0.0873498	FALSE	AraC family transcriptional regulator	K	COG4977	BCAM2408
																															ENA|LAUA01000014|LAUA01000014.1	WQ49_RS15910	-1.40424	0.0843701	80	243.969	Unchanged	0.0872991	FALSE	LysR family transcriptional regulator	K	COG0583	BCAM1114
																															ENA|LAUA01000017|LAUA01000017.1	WQ49_RS31010	-1.40399	0.027029	148	451.103	Unchanged	0.0872814	FALSE	ABC transporter permease	G	COG1175	BCAL1744
																															ENA|LAUA01000017|LAUA01000017.1	WQ49_RS23415	-1.40395	0.0396042	125	381.014	Unchanged	0.0872787	FALSE	amino acid ABC transporter ATP-binding protein	E	COG1126	BCAL0454
																															ENA|LAUA01000003|LAUA01000003.1	WQ49_RS08260	-1.40389	0.0768735	111	338.347	Unchanged	0.0872745	FALSE	3-hydroxy-2-methylbutyryl-CoA dehydrogenase	IQR	COG1028	BCAS0738
																															ENA|LAUA01000016|LAUA01000016.1	WQ49_RS17615	-1.40322	0.0151624	144	438.688	Unchanged	0.0872269	FALSE	sugar ABC transporter substrate-binding protein	G	COG1879	BCAM0766
																															ENA|LAUA01000016|LAUA01000016.1	WQ49_RS18105	-1.40268	0.0147413	162	493.313	Unchanged	0.0871895	FALSE	FAD-dependent oxidoreductase	E	COG0665	BCAM0667
																															ENA|LAUA01000001|LAUA01000001.1	WQ49_RS01840	-1.40218	0.0117553	175	532.697	Unchanged	0.0871543	FALSE	ureE	O	COG2371	BCAL3107
																															ENA|LAUA01000016|LAUA01000016.1	WQ49_RS18975	-1.4021	0.220387	46	140.161	Unchanged	0.0871488	FALSE	DNA-binding protein	-	-	BCAM0495
																															ENA|LAUA01000016|LAUA01000016.1	WQ49_RS17215	-1.40207	0.00521657	188	572.197	Unchanged	0.0871467	FALSE	Fe-S oxidoreductase	C	COG0247	BCAM0851
																															ENA|LAUA01000002|LAUA01000002.1	WQ49_RS03915	-1.40167	0.00256998	288	876.226	Unchanged	0.0871182	FALSE	3-oxosteroid 1-dehydrogenase	H	COG0029	BCAM1646
																															ENA|LAUA01000017|LAUA01000017.1	WQ49_RS30835	-1.40146	0.343881	34	103.608	Unchanged	0.0871039	FALSE	toxin	-	-
																															ENA|LAUA01000016|LAUA01000016.1	WQ49_RS19950	-1.40113	0.000908087	255	775.537	Unchanged	0.0870808	FALSE	poly-beta-hydroxybutyrate polymerase	I	COG3243	BCAM0297
																															ENA|LAUA01000002|LAUA01000002.1	WQ49_RS04615	-1.40085	0.0390527	143	434.912	Unchanged	0.0870612	FALSE	peptidase M23	D	COG4942	BCAM1780
																															ENA|LAUA01000003|LAUA01000003.1	WQ49_RS11400	-1.40037	0.142424	75	228.127	Unchanged	0.0870276	FALSE	membrane protein	S	COG5472	BCAS0755
																															ENA|LAUA01000017|LAUA01000017.1	WQ49_RS32800	-1.39905	2.9387e-06	639	1940.31	Unchanged	0.0869355	FALSE	cellulose synthase operon protein C	-	-	BCAL1391
																															ENA|LAUA01000014|LAUA01000014.1	WQ49_RS15050	-1.39886	0.0403674	103	312.888	Unchanged	0.0869224	FALSE	porin	M	COG3203	BCAM1287
																															ENA|LAUA01000014|LAUA01000014.1	WQ49_RS15425	-1.39854	0.0543008	92	279.425	Unchanged	0.0868996	FALSE	peptidase C45	-	-	BCAM1211
																															ENA|LAUA01000016|LAUA01000016.1	WQ49_RS17505	-1.39849	0.0133083	152	461.517	Unchanged	0.0868967	FALSE	hemolysin D	V	COG1566	BCAM0792
																															ENA|LAUA01000002|LAUA01000002.1	WQ49_RS04410	-1.39792	0.117431	91	276.271	Unchanged	0.0868568	FALSE	hypothetical protein	-	-	BCAM1742
																															ENA|LAUA01000002|LAUA01000002.1	WQ49_RS07000	-1.39772	0.0396538	150	455.21	Unchanged	0.0868431	FALSE	amidohydrolase	R	COG2159	BCAM2266
																															ENA|LAUA01000016|LAUA01000016.1	WQ49_RS20965	-1.39699	0.0106409	169	512.59	Unchanged	0.0867921	FALSE	sugar ABC transporter ATP-binding protein	G	COG3839	BCAM0096
																															ENA|LAUA01000001|LAUA01000001.1	WQ49_RS00610	-1.39682	0.00248514	275	833.87	Unchanged	0.0867806	FALSE	LysR family transcriptional regulator	K	COG0583	BCAL3360
																															ENA|LAUA01000017|LAUA01000017.1	WQ49_RS33335	-1.39665	0.0542262	116	351.808	Unchanged	0.0867683	FALSE	transcriptional regulator	P	COG0704	BCAL1274
																															ENA|LAUA01000014|LAUA01000014.1	WQ49_RS15600	-1.39611	0.0741183	82	248.661	Unchanged	0.0867311	FALSE	DMSO reductase	R	COG3302	BCAM1176
																															ENA|LAUA01000002|LAUA01000002.1	WQ49_RS02625	-1.39492	0.0101527	223	675.352	Unchanged	0.0866488	FALSE	acyl-CoA dehydrogenase	I	COG1960	BCAM1392
																															ENA|LAUA01000002|LAUA01000002.1	WQ49_RS06025	-1.3948	0.104844	97	293.839	Unchanged	0.0866403	FALSE	membrane protein	S	COG3652	BCAM2073
																															ENA|LAUA01000004|LAUA01000004.1	WQ49_RS11615	-1.39434	0.00127334	384	1162.31	Unchanged	0.0866081	FALSE	MFS transporter	G	COG2814	BCAL0383
																															ENA|LAUA01000016|LAUA01000016.1	WQ49_RS20845	-1.39412	0.000262674	332	1004.79	Unchanged	0.086593	FALSE	RND transporter	R	COG1033	BCAM0120
																															ENA|LAUA01000017|LAUA01000017.1	WQ49_RS29310	-1.39282	0.0309546	135	408.33	Unchanged	0.0865033	FALSE	hypothetical protein	S	COG1806	BCAL2075
																															ENA|LAUA01000017|LAUA01000017.1	WQ49_RS29875	-1.39184	0.0153994	164	495.671	Unchanged	0.0864359	FALSE	aminodeoxychorismate lyase	R	COG1559	BCAL1965
																															ENA|LAUA01000016|LAUA01000016.1	WQ49_RS17225	-1.39073	0.00870526	179	540.538	Unchanged	0.0863595	FALSE	RNA polymerase subunit sigma-24	K	COG4941	BCAM0849
																															ENA|LAUA01000002|LAUA01000002.1	WQ49_RS07195	-1.39042	0.0295471	161	486.128	Unchanged	0.0863384	FALSE	AraC family transcriptional regulator	K	COG2207	BCAM2305
																															ENA|LAUA01000017|LAUA01000017.1	WQ49_RS34745	-1.39036	0.0563157	110	332.175	Unchanged	0.0863339	FALSE	membrane protein	S	COG1556	BCAL2897
																															ENA|LAUA01000003|LAUA01000003.1	WQ49_RS08905	-1.38998	0.0572114	125	377.351	Unchanged	0.0863077	FALSE	3-hydroxybutyryl-CoA dehydrogenase	I	COG1250	BCAS0607
																															ENA|LAUA01000014|LAUA01000014.1	WQ49_RS14795	-1.38942	0.0476518	102	307.824	Unchanged	0.0862697	FALSE	glycosyl transferase	M	COG0438	BCAM1338
																															ENA|LAUA01000014|LAUA01000014.1	WQ49_RS14745	-1.38938	0.117377	65	196.236	Unchanged	0.0862669	FALSE	Crp/Fnr family transcriptional regulator	T	COG0664	BCAM1348
																															ENA|LAUA01000017|LAUA01000017.1	WQ49_RS27585	-1.38866	0.0190177	160	482.502	Unchanged	0.0862175	FALSE	photosystem reaction center subunit H	-	-	BCAL2398
																															ENA|LAUA01000017|LAUA01000017.1	WQ49_RS28665	-1.38831	0.208753	57	171.981	Unchanged	0.0861935	FALSE	(2Fe-2S) ferredoxin	C	COG0633	BCAL2193
																															ENA|LAUA01000017|LAUA01000017.1	WQ49_RS29825	-1.38736	0.00515709	233	701.914	Unchanged	0.0861282	FALSE	diguanylate cyclase	T	COG3706	BCAL1975
																															ENA|LAUA01000002|LAUA01000002.1	WQ49_RS05615	-1.38715	0.0404596	146	439.848	Unchanged	0.086114	FALSE	LysR family transcriptional regulator	K	COG0583	BCAM1992
																															ENA|LAUA01000003|LAUA01000003.1	WQ49_RS11155	-1.38649	0.17325	70	210.874	Unchanged	0.0860693	FALSE	AsnC family transcriptional regulator	K	COG1522	BCAS0029
																															ENA|LAUA01000002|LAUA01000002.1	WQ49_RS04150	-1.38607	0.0874026	100	301.102	Unchanged	0.0860402	FALSE	IclR family transcriptional regulator	L	COG1573	BCAM1690
																															ENA|LAUA01000017|LAUA01000017.1	WQ49_RS30675	-1.38592	0.0252998	147	442.475	Unchanged	0.0860302	FALSE	LysR family transcriptional regulator	K	COG0583	BCAL1807
																															ENA|LAUA01000016|LAUA01000016.1	WQ49_RS21530	-1.38579	0.0686215	91	273.966	Unchanged	0.086021	FALSE	LuxR family transcriptional regulator	TK	COG2197	BCAM2824
																															ENA|LAUA01000017|LAUA01000017.1	WQ49_RS32960	-1.38532	5.80038e-06	609	1831.75	Unchanged	0.0859895	FALSE	type IV secretion protein Rhs	S	COG3501	BCAL1359
																															ENA|LAUA01000017|LAUA01000017.1	WQ49_RS29495	-1.38526	0.0192949	168	505.431	Unchanged	0.0859854	FALSE	allantoicase	F	COG4266	BCAL2038
																															ENA|LAUA01000003|LAUA01000003.1	WQ49_RS09300	-1.38485	0.189087	64	192.614	Unchanged	0.0859572	FALSE	AraC family transcriptional regulator	K	COG2207	BCAS0393
																															ENA|LAUA01000017|LAUA01000017.1	WQ49_RS31120	-1.38464	0.00604322	223	670.524	Unchanged	0.085943	FALSE	chitinase	R	COG3979	BCAL1722
																															ENA|LAUA01000003|LAUA01000003.1	WQ49_RS09745	-1.38438	0.0611026	126	378.893	Unchanged	0.0859252	FALSE	pilus assembly protein CpaB	U	COG3745	BCAS0303
																															ENA|LAUA01000016|LAUA01000016.1	WQ49_RS17880	-1.38257	0.0558065	97	291.362	Unchanged	0.0858022	FALSE	transcriptional regulator	TK	COG0745	BCAM0714
																															ENA|LAUA01000002|LAUA01000002.1	WQ49_RS06010	-1.38252	0.390854	37	111.261	Unchanged	0.0857988	FALSE	hypothetical protein	S	COG4728	BCAM2070
																															ENA|LAUA01000003|LAUA01000003.1	WQ49_RS09750	-1.38123	0.0150098	208	623.967	Unchanged	0.0857114	FALSE	ATPase	O	COG0606	BCAS0302
																															ENA|LAUA01000001|LAUA01000001.1	WQ49_RS02580	-1.38088	0.00526336	217	650.805	Unchanged	0.0856878	FALSE	hypothetical protein	-	-	BCAL2972
																															ENA|LAUA01000017|LAUA01000017.1	WQ49_RS24110	-1.3792	0.00848504	217	650.048	Unchanged	0.0855743	FALSE	FAD-dependent oxidoreductase	E	COG0665	BCAL0593
																															ENA|LAUA01000017|LAUA01000017.1	WQ49_RS27000	-1.37864	0.0385653	136	407.314	Unchanged	0.0855366	FALSE	hypothetical protein	S	COG3755	BCAL2640
																															ENA|LAUA01000017|LAUA01000017.1	WQ49_RS24400	-1.37856	0.00247654	281	841.332	Unchanged	0.0855311	FALSE	Na+/H+ antiporter	P	COG0025	BCAL0651
																															ENA|LAUA01000002|LAUA01000002.1	WQ49_RS06895	-1.37805	0.0557061	131	392.201	Unchanged	0.0854968	FALSE	livG	E	COG0411	BCAM2248
																															ENA|LAUA01000002|LAUA01000002.1	WQ49_RS06520	-1.37718	0.0843128	107	320.179	Unchanged	0.0854381	FALSE	FMN-dependent NADH-azoreductase	I	COG1182	BCAM2173
																															ENA|LAUA01000002|LAUA01000002.1	WQ49_RS03865	-1.37675	0.0371442	152	454.611	Unchanged	0.0854095	FALSE	CoA-transferase	I	COG1788	BCAM1636
																															ENA|LAUA01000017|LAUA01000017.1	WQ49_RS34045	-1.37618	0.030034	139	415.586	Unchanged	0.085371	FALSE	ABC transporter permease	O	COG0555	BCAL1115
																															ENA|LAUA01000017|LAUA01000017.1	WQ49_RS30460	-1.37388	0.0848941	90	268.721	Unchanged	0.085217	FALSE	hypothetical protein	-	-	BCAL1849
																															ENA|LAUA01000017|LAUA01000017.1	WQ49_RS32610	-1.37218	0.0369562	137	408.49	Unchanged	0.0851038	FALSE	5-deoxyglucuronate isomerase	G	COG3718	BCAL1427
																															ENA|LAUA01000017|LAUA01000017.1	WQ49_RS31135	-1.37139	0.00688508	218	649.5	Unchanged	0.0850513	FALSE	citrate transporter	C	COG2851	BCAL1719
																															ENA|LAUA01000002|LAUA01000002.1	WQ49_RS03555	-1.37076	0.00226001	330	982.695	Unchanged	0.0850096	FALSE	cell division protein FtsH	O	COG0465	BCAM1575
																															ENA|LAUA01000002|LAUA01000002.1	WQ49_RS04955	-1.37042	0.113651	89	265.106	Unchanged	0.0849868	FALSE	cupin	S	COG1917	BCAM1850
																															ENA|LAUA01000002|LAUA01000002.1	WQ49_RS07060	-1.36973	0.0520113	129	384.001	Unchanged	0.084941	FALSE	GntR family transcriptional regulator	K	COG2186	BCAM2278
																															ENA|LAUA01000016|LAUA01000016.1	WQ49_RS21700	-1.36925	0.00662224	171	508.78	Unchanged	0.0849092	FALSE	MFS transporter	G	COG2814	BCAM2790
																															ENA|LAUA01000014|LAUA01000014.1	WQ49_RS14595	-1.36761	0.0130575	157	466.607	Unchanged	0.0848003	FALSE	ABC transporter permease	P	COG1178	BCAM1378
																															ENA|LAUA01000002|LAUA01000002.1	WQ49_RS06325	-1.36753	0.0189093	199	591.335	Unchanged	0.0847951	FALSE	thiolase	I	COG0183	BCAM2134
																															ENA|LAUA01000002|LAUA01000002.1	WQ49_RS02915	-1.36687	0.0204583	189	561.373	Unchanged	0.0847513	FALSE	D-aminopeptidase	EQ	COG3191	BCAM1450
																															ENA|LAUA01000007|LAUA01000007.1	WQ49_RS12640	-1.36616	0.0507452	104	308.834	Unchanged	0.0847047	FALSE	hypothetical protein	-	-	BCAL3492
																															ENA|LAUA01000017|LAUA01000017.1	WQ49_RS29455	-1.36615	0.160661	68	202.006	Unchanged	0.0847037	FALSE	hypothetical protein	-	-	BCAL2046
																															ENA|LAUA01000017|LAUA01000017.1	WQ49_RS24350	-1.36604	0.0286031	156	463.119	Unchanged	0.0846965	FALSE	LysR family transcriptional regulator	K	COG0583	BCAL0638
																															ENA|LAUA01000002|LAUA01000002.1	WQ49_RS07675	-1.36574	0.0504666	132	391.822	Unchanged	0.0846769	FALSE	hydroxypyruvate isomerase	G	COG3622	BCAM2399
																															ENA|LAUA01000003|LAUA01000003.1	WQ49_RS09435	-1.36504	0.0675015	124	367.902	Unchanged	0.0846305	FALSE	aroE	E	COG0169	BCAS0366
																															ENA|LAUA01000016|LAUA01000016.1	WQ49_RS22740	-1.36481	0.00791804	184	545.743	Unchanged	0.0846159	FALSE	MFS transporter	G	COG2814	BCAM2582
																															ENA|LAUA01000016|LAUA01000016.1	WQ49_RS18375	-1.3648	0.0979089	81	240.356	Unchanged	0.084615	FALSE	DNA damage-inducible protein DinB	S	COG2318	BCAM0614
																															ENA|LAUA01000017|LAUA01000017.1	WQ49_RS32885	-1.3639	0.153849	71	210.58	Unchanged	0.0845557	FALSE	glyoxalase	R	COG3565	BCAL1374
																															ENA|LAUA01000004|LAUA01000004.1	WQ49_RS12045	-1.36381	0.236405	62	183.897	Unchanged	0.0845497	FALSE	thiamine biosynthesis protein ThiS	H	COG2104	BCAL0298
																															ENA|LAUA01000017|LAUA01000017.1	WQ49_RS23750	-1.36356	0.00224879	276	817.797	Unchanged	0.0845338	FALSE	GMC family oxidoreductase	E	COG2303	BCAL0519
																															ENA|LAUA01000002|LAUA01000002.1	WQ49_RS06245	-1.36331	0.0353526	157	465.218	Unchanged	0.0845174	FALSE	LysR family transcriptional regulator	K	COG0583	BCAM2118
																															ENA|LAUA01000003|LAUA01000003.1	WQ49_RS09475	-1.36304	0.0286479	182	539.162	Unchanged	0.0844991	FALSE	xylose ABC transporter permease	G	COG4214	BCAS0358
																															ENA|LAUA01000002|LAUA01000002.1	WQ49_RS06165	-1.36263	0.0394362	154	456.123	Unchanged	0.0844724	FALSE	hypothetical protein	-	-	QU43_RS64860
																															ENA|LAUA01000002|LAUA01000002.1	WQ49_RS05840	-1.36184	0.000228093	450	1331.69	Unchanged	0.0844208	FALSE	glycosyl transferase	M	COG1215	BCAM2035
																															ENA|LAUA01000017|LAUA01000017.1	WQ49_RS26490	-1.36117	0.00346671	255	754.359	Unchanged	0.0843771	FALSE	lipoprotein	-	-
																															ENA|LAUA01000014|LAUA01000014.1	WQ49_RS16135	-1.36004	0.0592345	93	275.022	Unchanged	0.0843031	FALSE	hypothetical protein	S	COG4834	BCAM1068
																															ENA|LAUA01000001|LAUA01000001.1	WQ49_RS01440	-1.35982	0.053671	121	357.714	Unchanged	0.0842886	FALSE	aldehyde-activating protein	S	COG3791	BCAL3189
																															ENA|LAUA01000017|LAUA01000017.1	WQ49_RS30350	-1.35953	0.000523221	393	1161.17	Unchanged	0.0842701	FALSE	RNA-binding protein	K	COG2183	BCAL1870
																															ENA|LAUA01000003|LAUA01000003.1	WQ49_RS09615	-1.3594	0.0244844	195	576.212	Unchanged	0.0842612	FALSE	MFS transporter	-	-	BCAS0329
																															ENA|LAUA01000017|LAUA01000017.1	WQ49_RS25325	-1.3585	0.00958893	204	602.412	Unchanged	0.0842027	FALSE	3-oxoacyl-ACP synthase	IQ	COG0304	BCAL0838
																															ENA|LAUA01000002|LAUA01000002.1	WQ49_RS05810	-1.35795	0.0999675	101	298.226	Unchanged	0.0841669	FALSE	hypothetical protein	-	-	BCAM2027a
																															ENA|LAUA01000004|LAUA01000004.1	WQ49_RS12140	-1.35669	0.0419348	175	516.168	Unchanged	0.0840849	FALSE	shikimate kinase	E	COG0703	BCAL0279
																															ENA|LAUA01000014|LAUA01000014.1	WQ49_RS15795	-1.35667	0.201764	50	147.606	Unchanged	0.0840835	FALSE	2-oxoglutarate dehydrogenase	-	-	BCAM1136
																															ENA|LAUA01000003|LAUA01000003.1	WQ49_RS10890	-1.35651	0.0337293	154	454.188	Unchanged	0.0840732	FALSE	alpha/beta hydrolase	-	-	BCAS0082
																															ENA|LAUA01000002|LAUA01000002.1	WQ49_RS04825	-1.35499	0.0434674	147	433.084	Unchanged	0.083975	FALSE	O-methyltransferase	Q	COG3315	BCAM1823
																															ENA|LAUA01000003|LAUA01000003.1	WQ49_RS09820	-1.35301	0.0225719	193	567.768	Unchanged	0.0838468	FALSE	carboxylate--amine ligase	I	COG0439	BCAS0288
																															ENA|LAUA01000002|LAUA01000002.1	WQ49_RS06745	-1.35261	0.00963936	222	652.867	Unchanged	0.0838208	FALSE	protein kinase	S	COG4886	BCAM2218
																															ENA|LAUA01000017|LAUA01000017.1	WQ49_RS24005	-1.35202	0.0677446	116	341.096	Unchanged	0.083783	FALSE	flagellar L-ring protein	N	COG2063	BCAL0570
																															ENA|LAUA01000017|LAUA01000017.1	WQ49_RS32730	-1.35197	0.00140795	322	946.441	Unchanged	0.0837795	FALSE	amidohydrolase	R	COG1574	BCAL1404	E
																															ENA|LAUA01000002|LAUA01000002.1	WQ49_RS06080	-1.35016	0.0243809	180	528.498	Unchanged	0.0836632	FALSE	SPFH domain/Band 7 family protein	S	COG4260	BCAM2084
																															ENA|LAUA01000017|LAUA01000017.1	WQ49_RS33890	-1.34952	0.00769437	234	686.674	Unchanged	0.0836222	FALSE	4-hydroxybenzoate transporter	G	COG2814	BCAL1156
																															ENA|LAUA01000002|LAUA01000002.1	WQ49_RS02870	-1.34877	0.0118924	232	680.456	Unchanged	0.083574	FALSE	beta-alanine--pyruvate aminotransferase	H	COG0161	BCAM1441
																															ENA|LAUA01000001|LAUA01000001.1	WQ49_RS00260	-1.34857	0.0192571	175	513.263	Unchanged	0.0835612	FALSE	N-acetyl-anhydromuranmyl-L-alanine amidase	V	COG3023	BCAL3430
																															ENA|LAUA01000007|LAUA01000007.1	WQ49_RS13795	-1.34754	0.00329351	239	700.387	Unchanged	0.0834953	FALSE	oxidoreductase	I	COG2084	BCAL0194
																															ENA|LAUA01000003|LAUA01000003.1	WQ49_RS09035	-1.34726	0.415032	37	108.572	Unchanged	0.0834775	FALSE	AbrB family transcriptional regulator	K	COG2002	BCAS0581	E
																															ENA|LAUA01000009|LAUA01000009.1	WQ49_RS14265	-1.34712	0.074279	149	436.586	Unchanged	0.0834688	FALSE	PLD-like domain protein	I	COG1502	pBCA036
																															ENA|LAUA01000001|LAUA01000001.1	WQ49_RS01470	-1.34661	0.000320122	383	1121.55	Unchanged	0.0834364	FALSE	fumarylacetoacetase	Q	COG0179	BCAL3183
																															ENA|LAUA01000003|LAUA01000003.1	WQ49_RS09175	-1.34639	0.0211713	183	535.904	Unchanged	0.0834221	FALSE	acyl-CoA dehydrogenase	I	COG1960	BCAS0419
																															ENA|LAUA01000002|LAUA01000002.1	WQ49_RS07020	-1.34599	0.0248436	188	550.371	Unchanged	0.0833965	FALSE	cobalamin biosynthesis protein	R	COG0523	BCAM2270
																															ENA|LAUA01000014|LAUA01000014.1	WQ49_RS15810	-1.34594	0.140252	67	196.27	Unchanged	0.0833934	FALSE	Asp/Glu/hydantoin racemase	E	COG4126	BCAM1134
																															ENA|LAUA01000016|LAUA01000016.1	WQ49_RS22965	-1.34542	0.157587	65	190.345	Unchanged	0.0833605	FALSE	membrane protein	S	COG4125	BCAM2537
																															ENA|LAUA01000002|LAUA01000002.1	WQ49_RS06295	-1.3451	0.0726963	125	365.779	Unchanged	0.0833402	FALSE	short-chain dehydrogenase	R	COG0300	BCAM2128
																															ENA|LAUA01000003|LAUA01000003.1	WQ49_RS10070	-1.3444	0.497515	30	87.8985	Unchanged	0.0832954	FALSE	hypothetical protein	-	-	BCAS0238
																															ENA|LAUA01000016|LAUA01000016.1	WQ49_RS18540	-1.34432	0.410442	29	84.9645	Unchanged	0.0832902	FALSE	hypothetical protein	-	-	BCAM0582A
																															ENA|LAUA01000002|LAUA01000002.1	WQ49_RS02905	-1.34388	0.057791	137	400.543	Unchanged	0.0832625	FALSE	LuxR family transcriptional regulator	K	COG2771	BCAM1448
																															ENA|LAUA01000017|LAUA01000017.1	WQ49_RS32680	-1.34365	0.361711	37	108.298	Unchanged	0.0832475	FALSE	ornithine acetyltransferase	-	-	BCAL1413A
																															ENA|LAUA01000002|LAUA01000002.1	WQ49_RS07105	-1.34338	0.280548	51	149.165	Unchanged	0.0832307	FALSE	hypothetical protein	-	-	BCAM2287
																															ENA|LAUA01000002|LAUA01000002.1	WQ49_RS04055	-1.34211	0.025644	181	528.488	Unchanged	0.0831503	FALSE	mannonate dehydratase	G	COG1312	BCAM1672
																															ENA|LAUA01000016|LAUA01000016.1	WQ49_RS17165	-1.3407	0.0132307	166	484.218	Unchanged	0.083061	FALSE	glycosyl transferase	M	COG0438	BCAM0861
																															ENA|LAUA01000007|LAUA01000007.1	WQ49_RS13845	-1.34064	0.0122712	192	559.992	Unchanged	0.0830571	FALSE	orotate phosphoribosyltransferase	F	COG0461	BCAL0204
																															ENA|LAUA01000007|LAUA01000007.1	WQ49_RS13790	-1.34016	0.00758273	215	626.849	Unchanged	0.0830266	FALSE	hypothetical protein	S	COG1656	BCAL0193a
																															ENA|LAUA01000017|LAUA01000017.1	WQ49_RS30435	-1.33995	0.0981476	93	271.216	Unchanged	0.0830134	FALSE	hypothetical protein	-	-	BCAL1854
																															ENA|LAUA01000007|LAUA01000007.1	WQ49_RS12685	-1.3396	0.00781134	219	638.283	Unchanged	0.0829917	FALSE	flagellar biosynthesis protein FliR	NU	COG1684	BCAL3501
																															ENA|LAUA01000017|LAUA01000017.1	WQ49_RS30485	-1.33756	0.142797	79	230.034	Unchanged	0.0828627	FALSE	hypothetical protein	-	-	BCAL1844
																															ENA|LAUA01000003|LAUA01000003.1	WQ49_RS10380	-1.33699	0.0107799	237	689.477	Unchanged	0.0828271	FALSE	methyl-accepting chemotaxis protein	NT	COG0840	BCAS0181
																															ENA|LAUA01000002|LAUA01000002.1	WQ49_RS07355	-1.33486	0.00468631	275	798.808	Unchanged	0.0826938	FALSE	emrB	G	COG2814	BCAM2337
																															ENA|LAUA01000002|LAUA01000002.1	WQ49_RS06785	-1.33479	0.00338947	304	882.966	Unchanged	0.0826894	FALSE	glycosyl transferase family 2	V	COG1132	BCAM2225
																															ENA|LAUA01000002|LAUA01000002.1	WQ49_RS06550	-1.33335	0.0686721	128	371.519	Unchanged	0.0825995	FALSE	ribonuclease	J	COG3719	BCAM2179
																															ENA|LAUA01000016|LAUA01000016.1	WQ49_RS17985	-1.33236	0.0751019	91	264.007	Unchanged	0.0825379	FALSE	hypothetical protein	-	-	BCAM0691
																															ENA|LAUA01000003|LAUA01000003.1	WQ49_RS09145	-1.33191	0.358775	45	130.603	Unchanged	0.0825095	FALSE	hypothetical protein	-	-	BCAS0428
																															ENA|LAUA01000002|LAUA01000002.1	WQ49_RS06190	-1.33029	0.03559	173	500.995	Unchanged	0.082409	FALSE	chloride peroxidase	R	COG0596	BCAM2109
																															ENA|LAUA01000002|LAUA01000002.1	WQ49_RS04325	-1.32972	0.00357796	310	897.244	Unchanged	0.0823736	FALSE	chloride channel protein	P	COG0038	BCAM1725
																															ENA|LAUA01000017|LAUA01000017.1	WQ49_RS23935	-1.32969	0.0318988	168	486.318	Unchanged	0.0823714	FALSE	NAD-dependent dehydratase	MG	COG0702	BCAL0556
																															ENA|LAUA01000002|LAUA01000002.1	WQ49_RS03425	-1.32945	0.0151401	220	636.691	Unchanged	0.082357	FALSE	cytochrome CBB3	C	COG2010	BCAM1551
																															ENA|LAUA01000003|LAUA01000003.1	WQ49_RS10490	-1.32925	0.0476132	159	460.142	Unchanged	0.0823447	FALSE	aldo/keto reductase	C	COG0667	BCAS0159
																															ENA|LAUA01000003|LAUA01000003.1	WQ49_RS09215	-1.32917	0.0260806	197	570.037	Unchanged	0.0823393	FALSE	hypothetical protein	-	-	BCAS0411
																															ENA|LAUA01000002|LAUA01000002.1	WQ49_RS03580	-1.32905	0.0384888	156	451.394	Unchanged	0.0823318	FALSE	nucleoside-diphosphate sugar epimerase	MG	COG0451	BCAM1579
																															ENA|LAUA01000017|LAUA01000017.1	WQ49_RS26160	-1.32862	0.00881792	228	659.46	Unchanged	0.0823057	FALSE	sugar ABC transporter substrate-binding protein	G	COG1653	BCAL2808
																															ENA|LAUA01000001|LAUA01000001.1	WQ49_RS00775	-1.32835	0.00108797	344	994.679	Unchanged	0.0822887	FALSE	NAD(P) transhydrogenase subunit alpha	C	COG3288	BCAL3327
																															ENA|LAUA01000003|LAUA01000003.1	WQ49_RS10385	-1.32821	0.435668	34	98.4795	Unchanged	0.08228	FALSE	glyoxalase	-	-	QU43_RS69570
																															ENA|LAUA01000001|LAUA01000001.1	WQ49_RS02495	-1.32792	0.00203684	298	861.418	Unchanged	0.0822619	FALSE	xanthine dehydrogenase accessory protein XdhC	O	COG1975	BCAL2988
																															ENA|LAUA01000007|LAUA01000007.1	WQ49_RS13665	-1.32767	0.0201712	164	474.089	Unchanged	0.082247	FALSE	phosphoheptose isomerase	G	COG0279	BCAL0162
																															ENA|LAUA01000017|LAUA01000017.1	WQ49_RS32780	-1.32647	0.000249711	439	1267.67	Unchanged	0.0821729	FALSE	cellulose synthase	M	COG1215	BCAL1395
																															ENA|LAUA01000017|LAUA01000017.1	WQ49_RS27620	-1.32517	0.0653339	122	352.111	Unchanged	0.0820925	FALSE	nicotinic acid mononucleotide adenylyltransferase	H	COG1057	BCAL2391
																															ENA|LAUA01000017|LAUA01000017.1	WQ49_RS24360	-1.32458	0.0145979	222	640.313	Unchanged	0.0820561	FALSE	MFS transporter permease	G	COG2814	BCAL0640
																															ENA|LAUA01000016|LAUA01000016.1	WQ49_RS21240	-1.32125	0.0481729	120	345.404	Unchanged	0.0818522	FALSE	hypothetical protein	-	-	BCAM0041
																															ENA|LAUA01000003|LAUA01000003.1	WQ49_RS10705	-1.3202	0.0182071	209	601.001	Unchanged	0.0817882	FALSE	RNA-directed DNA polymerase	-	-	BCAS0117
																															ENA|LAUA01000017|LAUA01000017.1	WQ49_RS31025	-1.32011	0.0927444	100	287.633	Unchanged	0.0817827	FALSE	alpha/beta hydrolase	R	COG3545	BCAL1741	E
																															ENA|LAUA01000002|LAUA01000002.1	WQ49_RS05895	-1.31875	0.0574576	141	405.123	Unchanged	0.0816997	FALSE	type III secretion system protein	U	COG4791	BCAM2046
																															ENA|LAUA01000001|LAUA01000001.1	WQ49_RS02225	-1.31841	2.14305e-06	691	1984.13	Unchanged	0.0816787	FALSE	cell division protein FtsK	D	COG1674	BCAL3034
																															ENA|LAUA01000002|LAUA01000002.1	WQ49_RS02630	-1.31521	0.0476126	162	464.261	Unchanged	0.0814851	FALSE	LysR family transcriptional regulator	K	COG0583	BCAM1393
																															ENA|LAUA01000002|LAUA01000002.1	WQ49_RS04895	-1.31506	0.0455057	161	461.354	Unchanged	0.0814756	FALSE	crystallin	O	COG1397	BCAM1838
																															ENA|LAUA01000017|LAUA01000017.1	WQ49_RS29425	-1.31457	0.03687	152	435.433	Unchanged	0.0814461	FALSE	ABC transporter permease	P	COG0600	BCAL2052
																															ENA|LAUA01000003|LAUA01000003.1	WQ49_RS10790	-1.31409	0.0522058	146	418.099	Unchanged	0.0814174	FALSE	dihydrodipicolinate synthetase	EM	COG0329	BCAS0102
																															ENA|LAUA01000017|LAUA01000017.1	WQ49_RS31325	-1.31396	0.00903934	232	664.221	Unchanged	0.0814092	FALSE	calcium-binding protein	S	COG5563	BCAL1681
																															ENA|LAUA01000002|LAUA01000002.1	WQ49_RS06350	-1.31303	0.117843	98	280.507	Unchanged	0.081353	FALSE	hypothetical protein	S	COG5483	BCAM2139
																															ENA|LAUA01000002|LAUA01000002.1	WQ49_RS06715	-1.31296	0.272673	54	154.637	Unchanged	0.0813489	FALSE	ferredoxin	C	COG0633	BCAM2212
																															ENA|LAUA01000002|LAUA01000002.1	WQ49_RS03395	-1.31258	0.0606912	144	411.955	Unchanged	0.0813259	FALSE	AraC family transcriptional regulator	K	COG2207	BCAM1546
																															ENA|LAUA01000002|LAUA01000002.1	WQ49_RS02955	-1.31162	0.0149098	232	663.163	Unchanged	0.0812681	FALSE	chloride channel protein	P	COG0038	BCAM1458
																															ENA|LAUA01000017|LAUA01000017.1	WQ49_RS24370	-1.31049	0.0334656	157	448.488	Unchanged	0.0812005	FALSE	dihydrodipicolinate synthase	EM	COG0329	BCAL0644
																															ENA|LAUA01000002|LAUA01000002.1	WQ49_RS05660	-1.31044	0.0638224	143	408.495	Unchanged	0.0811972	FALSE	KR domain protein	IQR	COG1028	BCAM2001
																															ENA|LAUA01000017|LAUA01000017.1	WQ49_RS31335	-1.31041	0.0602931	131	374.209	Unchanged	0.0811958	FALSE	fimbrial protein	NU	COG3121	BCAL1679
																															ENA|LAUA01000003|LAUA01000003.1	WQ49_RS09935	-1.31004	0.00745679	276	788.051	Unchanged	0.0811737	FALSE	signal transduction histidine kinase	T	COG3300	BCAS0264
																															ENA|LAUA01000017|LAUA01000017.1	WQ49_RS31285	-1.30916	0.0279963	177	505.128	Unchanged	0.0811206	FALSE	taurine catabolism dioxygenase TauD/TfdA family	Q	COG2175	BCAL1690
																															ENA|LAUA01000017|LAUA01000017.1	WQ49_RS30635	-1.30896	0.0655537	122	348.162	Unchanged	0.0811087	FALSE	hypothetical protein	-	-	BCAL1814A
																															ENA|LAUA01000017|LAUA01000017.1	WQ49_RS30705	-1.30889	0.0479213	138	393.801	Unchanged	0.0811044	FALSE	membrane protein	S	COG4377	BCAL1801
																															ENA|LAUA01000003|LAUA01000003.1	WQ49_RS08985	-1.30759	0.000635553	500	1425.03	Unchanged	0.0810268	FALSE	multidrug efflux RND transporter permease subunit	V	COG0841	BCAS0592
																															ENA|LAUA01000003|LAUA01000003.1	WQ49_RS10495	-1.30753	0.280518	54	154.058	Unchanged	0.0810231	FALSE	membrane protein	-	-	BCAS0158
																															ENA|LAUA01000017|LAUA01000017.1	WQ49_RS31795	-1.30748	0.0893275	110	313.616	Unchanged	0.0810205	FALSE	sulfate transporter	-	-	BCAL1587
																															ENA|LAUA01000016|LAUA01000016.1	WQ49_RS17440	-1.30728	0.0176966	170	484.524	Unchanged	0.0810086	FALSE	muconate cycloisomerase	MR	COG4948	BCAM0805
																															ENA|LAUA01000001|LAUA01000001.1	WQ49_RS02040	-1.30717	0.00067405	400	1139.71	Unchanged	0.0810016	FALSE	MFS transporter	G	COG2271	BCAL3070
																															ENA|LAUA01000017|LAUA01000017.1	WQ49_RS31195	-1.30606	0.0542735	131	373.095	Unchanged	0.0809355	FALSE	uroporphyrin-III C-methyltransferase	H	COG0007	BCAL1708
[truncated: 4,666 more rows]

## Sheet: 158 common essential genes
Table S4.
[truncated: 164 more rows]
